# Supplementary material for: Identification of a disulfidptosis-correlated ferroptosis prognostic model in breast cancer
Source: Medicine (Baltimore). 2025 Jul 18;104(29):e42168. doi: 10.1097/MD.0000000000042168 (PMC12282832; doi:10.1097/MD.0000000000042168)
Supplement: Supplementary file 3 [file medi-104-e42168-s003.xlsx]

## Sheet: Sheet1
Table S2: BC clinicopathological parameters from TCGA.
bcr_patient_barcode	additional_studies	tumor_tissue_site	tumor_tissue_site_other	other_dx	gender	vital_status	days_to_birth	days_to_last_known_alive	days_to_death	days_to_last_followup	race_list	tissue_source_site	patient_id	bcr_patient_uuid	history_of_neoadjuvant_treatment	informed_consent_verified	icd_o_3_site	icd_o_3_histology	icd_10	days_to_initial_pathologic_diagnosis	age_at_initial_pathologic_diagnosis	year_of_initial_pathologic_diagnosis	ethnicity	person_neoplasm_cancer_status	primary_lymph_node_presentation_assessment	lymph_node_examined_count	er_detection_method_text	pgr_detection_method_text	anatomic_neoplasm_subdivisions	her2_neu_chromosone_17_signal_ratio_value	axillary_lymph_node_stage_method_type	axillary_lymph_node_stage_other_method_descriptive_text	breast_carcinoma_surgical_procedure_name	breast_neoplasm_other_surgical_procedure_descriptive_text	breast_carcinoma_primary_surgical_procedure_name	surgical_procedure_purpose_other_text	histological_type	histological_type_other	menopause_status	breast_carcinoma_progesterone_receptor_status	cytokeratin_immunohistochemistry_staining_method_micrometastasis_indicator	breast_carcinoma_immunohistochemistry_er_pos_finding_scale	immunohistochemistry_positive_cell_score	her2_immunohistochemistry_level_result	breast_cancer_surgery_margin_status	margin_status	initial_pathologic_diagnosis_method	init_pathology_dx_method_other	lab_procedure_her2_neu_in_situ_hybrid_outcome_type
TCGA-3C-AAAU		Breast	NA	No	FEMALE	NA	-20211	NA	NA	4047	WHITE	3C	AAAU	6E7D5EC6-A469-467C-B748-237353C23416	No	YES	C50.9	8520-03-01	C50.9	0	55	2004	NOT HISPANIC OR LATINO	WITH TUMOR	YES	13			Left Lower Outer Quadrant	NA	Sentinel lymph node biopsy plus axillary dissection		Modified Radical Mastectomy				Infiltrating Lobular Carcinoma		Pre (<6 months since LMP AND no prior bilateral ovariectomy AND not on estrogen replacement)	Positive	YES					Negative
TCGA-3C-AALI		Breast	NA	No	FEMALE	NA	-18538	NA	NA	4005	BLACK OR AFRICAN AMERICAN	3C	AALI	55262FCB-1B01-4480-B322-36570430C917	No	YES	C50.9	8500-03-01	C50.9	0	50	2003	NOT HISPANIC OR LATINO	TUMOR FREE	YES	15			Right Upper Outer Quadrant	NA	Sentinel lymph node biopsy plus axillary dissection		Lumpectomy				Infiltrating Ductal Carcinoma		Post (prior bilateral ovariectomy OR >12 mo since LMP with no prior hysterectomy)	Positive						Negative	Core needle biopsy
TCGA-3C-AALJ		Breast	NA	No	FEMALE	NA	-22848	NA	NA	1474	BLACK OR AFRICAN AMERICAN	3C	AALJ	427D0648-3F77-4FFC-B52C-89855426D647	No	YES	C50.9	8500-03-01	C50.9	0	62	2011	NOT HISPANIC OR LATINO	TUMOR FREE	YES	23			Right	NA			Modified Radical Mastectomy				Infiltrating Ductal Carcinoma		Post (prior bilateral ovariectomy OR >12 mo since LMP with no prior hysterectomy)	Positive						Negative	Core needle biopsy
TCGA-3C-AALK		Breast	NA	No	FEMALE	NA	-19074	NA	NA	1448	BLACK OR AFRICAN AMERICAN	3C	AALK	C31900A4-5DCD-4022-97AC-638E86E889E4	No	YES	C50.9	8500-03-01	C50.9	0	52	2011	NOT HISPANIC OR LATINO	TUMOR FREE	YES	2			Right	NA	Sentinel node biopsy alone		Simple Mastectomy				Infiltrating Ductal Carcinoma			Positive	YES					Close	Core needle biopsy
TCGA-4H-AAAK		Breast	NA	No	FEMALE	NA	-18371	NA	NA	348	WHITE	4H	AAAK	6623FC5E-00BE-4476-967A-CBD55F676EA6	No	YES	C50.9	8520-03-01	C50.9	0	50	2013	NOT HISPANIC OR LATINO	TUMOR FREE	YES	14			LeftLeft Upper Outer Quadrant	NA	Axillary lymph node dissection alone		Modified Radical Mastectomy				Infiltrating Lobular Carcinoma		Post (prior bilateral ovariectomy OR >12 mo since LMP with no prior hysterectomy)	Positive	NO	3 Point Scale	2+	2+		Negative	Core needle biopsy
TCGA-5L-AAT0		Breast	NA	Yes	FEMALE	NA	-15393	NA	NA	NA	WHITE	5L	AAT0	86C6F993-327F-4525-9983-29C55625593A	No	YES	C50.9	8520-03-01	C50.9	0	42	2010	HISPANIC OR LATINO	TUMOR FREE	YES	8			RightRight Lower Outer Quadrant	NA	Axillary lymph node dissection alone		Modified Radical Mastectomy				Infiltrating Lobular Carcinoma		Post (prior bilateral ovariectomy OR >12 mo since LMP with no prior hysterectomy)	Positive	NO			1+		Positive	Incisional Biopsy
TCGA-5L-AAT0		Breast	NA	Yes	FEMALE	NA	-15393	NA	NA	NA	WHITE	5L	AAT0	86C6F993-327F-4525-9983-29C55625593A	No	YES	C50.9	8520-03-01	C50.9	0	42	2010	HISPANIC OR LATINO	TUMOR FREE	YES	8			RightRight Lower Outer Quadrant	NA	Axillary lymph node dissection alone		Modified Radical Mastectomy				Infiltrating Lobular Carcinoma		Post (prior bilateral ovariectomy OR >12 mo since LMP with no prior hysterectomy)	Positive	NO			1+		Positive	Incisional Biopsy
TCGA-5L-AAT1		Breast	NA	Yes	FEMALE	NA	-23225	NA	NA	NA	WHITE	5L	AAT1	16FC3677-0393-4ED1-AD3F-C8355F056369	No	YES	C50.9	8520-03-01	C50.9	0	63	2010	HISPANIC OR LATINO	WITH TUMOR	YES	1			Left	NA	Other (specify)	Level 1 clearance	Simple Mastectomy				Infiltrating Lobular Carcinoma		Post (prior bilateral ovariectomy OR >12 mo since LMP with no prior hysterectomy)	Positive	NO			2+		Negative	Tumor resection
TCGA-5L-AAT1		Breast	NA	Yes	FEMALE	NA	-23225	NA	NA	NA	WHITE	5L	AAT1	16FC3677-0393-4ED1-AD3F-C8355F056369	No	YES	C50.9	8520-03-01	C50.9	0	63	2010	HISPANIC OR LATINO	WITH TUMOR	YES	1			Left	NA	Other (specify)	Level 1 clearance	Simple Mastectomy				Infiltrating Lobular Carcinoma		Post (prior bilateral ovariectomy OR >12 mo since LMP with no prior hysterectomy)	Positive	NO			2+		Negative	Tumor resection
TCGA-5T-A9QA		Breast	NA	No	FEMALE	NA	-19031	NA	NA	303	BLACK OR AFRICAN AMERICAN	5T	A9QA	2FD36838-5A83-433E-AC80-B1F77448E5AA	No	YES	C50.9	8523-03-01	C50.9	0	52	2013	NOT HISPANIC OR LATINO		NO	NA			Left	NA	No axillary staging						Other, specify	infiltrating ductal and mucinous		Negative	NO	3 Point Scale	2+	2+			Excisional Biopsy		Negative
TCGA-A1-A0SB		Breast	NA	No	FEMALE	NA	-25833	NA	NA	NA	WHITE	A1	A0SB	0045349c-69d9-4306-a403-c9c1fa836644	No	YES	C50.9	8200-03-01	C50.9	0	70	2008	NOT HISPANIC OR LATINO	TUMOR FREE	YES	2			Left	NA	Sentinel node biopsy alone		Lumpectomy				Other, specify	Adenoid Cystic Carcinoma	Post (prior bilateral ovariectomy OR >12 mo since LMP with no prior hysterectomy)	Negative						Negative	Fine needle aspiration biopsy
TCGA-A1-A0SD		Breast	NA	No	FEMALE	NA	-21793	NA	NA	NA	WHITE	A1	A0SD	c462e422-eb8d-4daf-9897-2a9c6cbd783a	No	YES	C50.9	8500-03-01	C50.9	0	59	2005	NOT HISPANIC OR LATINO		YES	3			Left	NA	Sentinel lymph node biopsy plus axillary dissection		Lumpectomy		Lumpectomy		Infiltrating Ductal Carcinoma			Positive					Negative	Positive	Core needle biopsy
TCGA-A1-A0SE		Breast	NA	No	FEMALE	NA	-20717	NA	NA	NA	WHITE	A1	A0SE	c397e6c2-ba3a-4f5e-a258-c140611192fe	No	YES	C50.9	8522-03-01	C50.9	0	56	2005	NOT HISPANIC OR LATINO	TUMOR FREE		8			Left Upper Outer Quadrant	1	Sentinel lymph node biopsy plus axillary dissection		Modified Radical Mastectomy				Mixed Histology (please specify)	invasive ductal and lobular carcinoma	Pre (<6 months since LMP AND no prior bilateral ovariectomy AND not on estrogen replacement)	Positive			3+	1+		Negative	Core needle biopsy		Negative
TCGA-A1-A0SF		Breast	NA	No	FEMALE	NA	-19731	NA	NA	NA	WHITE	A1	A0SF	4b620966-b4c7-4615-bf58-ca9d3226b9bd	No	YES	C50.9	8500-03-01	C50.9	0	54	2006	NOT HISPANIC OR LATINO	TUMOR FREE	YES	2			Left	NA	Sentinel lymph node biopsy plus axillary dissection		Modified Radical Mastectomy				Infiltrating Ductal Carcinoma		Pre (<6 months since LMP AND no prior bilateral ovariectomy AND not on estrogen replacement)	Positive						Negative	Fine needle aspiration biopsy
TCGA-A1-A0SG		Breast	NA	No	FEMALE	NA	-22380	NA	NA	NA	WHITE	A1	A0SG	0ed9ad26-7fdc-4d75-93f9-d029eee94993	No	YES	C50.9	8507-03-01	C50.9	0	61	2006	NOT HISPANIC OR LATINO		YES	11			Right	NA	Sentinel lymph node biopsy plus axillary dissection		Lumpectomy				Other, specify	micropapillary carcinoma invasive	Post (prior bilateral ovariectomy OR >12 mo since LMP with no prior hysterectomy)	Positive						Negative	Core needle biopsy
TCGA-A1-A0SH		Breast	NA	No	FEMALE	NA	-14595	NA	NA	NA	WHITE	A1	A0SH	a6a863d9-b39d-4965-b47f-79a1bcf3c976	No	YES	C50.9	8500-03-01	C50.9	0	39	2006	NOT HISPANIC OR LATINO	TUMOR FREE		2			Left Upper Inner Quadrant	1.4	Sentinel node biopsy alone		Lumpectomy				Infiltrating Ductal Carcinoma		Pre (<6 months since LMP AND no prior bilateral ovariectomy AND not on estrogen replacement)	Positive				2+		Negative	Fine needle aspiration biopsy		Negative
TCGA-A1-A0SI		Breast	NA	No	FEMALE	NA	-19250	NA	NA	NA	WHITE	A1	A0SI	16368c32-2118-4fcf-8693-6c89995e49d8	No	YES	C50.9	8500-03-01	C50.9	0	52	2007	NOT HISPANIC OR LATINO	TUMOR FREE	YES	23			Right	NA	Sentinel lymph node biopsy plus axillary dissection		Lumpectomy				Infiltrating Ductal Carcinoma			Positive						Negative	Fine needle aspiration biopsy
TCGA-A1-A0SJ		Breast	NA	No	FEMALE	NA	-14383	NA	NA	NA	BLACK OR AFRICAN AMERICAN	A1	A0SJ	a2db9dd1-44d5-48b5-817c-a21a85fadb21	No	YES	C50.9	8500-03-01	C50.9	0	39	2006	NOT HISPANIC OR LATINO	TUMOR FREE		19			Left	1	Sentinel lymph node biopsy plus axillary dissection		Modified Radical Mastectomy				Infiltrating Ductal Carcinoma			Positive				2+		Negative	Core needle biopsy		Negative
TCGA-A1-A0SK		Breast	NA	No	FEMALE	NA	-20048	NA	967	#NAME?	ASIAN	A1	A0SK	a5b44d66-c162-46b5-9df2-86305f0385c5	No	YES	C50.9	8013-03-01	C50.9	0	54	2007	NOT HISPANIC OR LATINO			4			Right Upper Outer Quadrant	NA	Sentinel lymph node biopsy plus axillary dissection		Lumpectomy	surgical resection	Other		Other, specify	Neuroendocrine carcinoma, large-cell type, high-grade	Indeterminate (neither Pre or Postmenopausal)	Negative				0	Negative	Positive	Excisional Biopsy
TCGA-A1-A0SM		Breast	NA	No	MALE	NA	-28198	NA	NA	NA	WHITE	A1	A0SM	784de7ac-8424-42eb-83d4-a1bebaa42b97	No	YES	C50.9	8500-03-01	C50.9	0	77	2007	NOT HISPANIC OR LATINO	TUMOR FREE		3			Left	11	Sentinel lymph node biopsy plus axillary dissection		Modified Radical Mastectomy				Infiltrating Ductal Carcinoma			Negative				3+		Negative	Core needle biopsy		Positive
TCGA-A1-A0SN		Breast	NA	No	FEMALE	NA	-18401	NA	NA	NA	WHITE	A1	A0SN	0dc337fa-da8b-42c4-b9a7-fb76d81c161f	No	YES	C50.9	8500-03-01	C50.9	0	50	2007	NOT HISPANIC OR LATINO	TUMOR FREE	YES	13			Left	NA	Sentinel lymph node biopsy plus axillary dissection		Lumpectomy				Infiltrating Ductal Carcinoma		Post (prior bilateral ovariectomy OR >12 mo since LMP with no prior hysterectomy)	Positive						Negative	Core needle biopsy
TCGA-A1-A0SO		Breast	NA	No	FEMALE	NA	-24826	NA	NA	NA	WHITE	A1	A0SO	6644fd4e-d2fe-4785-a73c-0f36fcc740e2	No	YES	C50.9	8500-03-01	C50.9	0	67	2007	NOT HISPANIC OR LATINO	TUMOR FREE		9			Right	1.6	Sentinel lymph node biopsy plus axillary dissection		Modified Radical Mastectomy				Infiltrating Ductal Carcinoma		Post (prior bilateral ovariectomy OR >12 mo since LMP with no prior hysterectomy)	Negative						Negative	Core needle biopsy		Negative
TCGA-A1-A0SP		Breast	NA	Yes	FEMALE	NA	-14954	NA	NA	NA		A1	A0SP	a9bb8159-32f0-454c-a946-b3286a52b9d5		YES	C50.9	8500-03-01	C50.9	0	40	2007	NOT HISPANIC OR LATINO	TUMOR FREE		3			Right	NA	Axillary lymph node dissection alone		Lumpectomy				Infiltrating Ductal Carcinoma			Negative				0		Negative	Fine needle aspiration biopsy
TCGA-A1-A0SP		Breast	NA	Yes	FEMALE	NA	-14954	NA	NA	NA		A1	A0SP	a9bb8159-32f0-454c-a946-b3286a52b9d5		YES	C50.9	8500-03-01	C50.9	0	40	2007	NOT HISPANIC OR LATINO	TUMOR FREE		3			Right	NA	Axillary lymph node dissection alone		Lumpectomy				Infiltrating Ductal Carcinoma			Negative				0		Negative	Fine needle aspiration biopsy
TCGA-A1-A0SQ		Breast	NA	No	FEMALE	NA	-16458	NA	NA	NA	WHITE	A1	A0SQ	08de63a2-7b76-43c3-80dc-df748b1d81bc	No	YES	C50.9	8500-03-01	C50.9	0	45	2007	NOT HISPANIC OR LATINO	TUMOR FREE	YES	15			Left	NA	Sentinel lymph node biopsy plus axillary dissection		Modified Radical Mastectomy				Infiltrating Ductal Carcinoma		Pre (<6 months since LMP AND no prior bilateral ovariectomy AND not on estrogen replacement)	Positive						Negative	Core needle biopsy
TCGA-A2-A04N		Breast	NA	No	FEMALE	NA	-24155	NA	NA	4354	WHITE	A2	A04N	197428f7-bd77-4c5f-8119-87157b5c35b9	No	YES	C50.9	8500-03-01	C50.9	0	66	2002	HISPANIC OR LATINO	TUMOR FREE		6			Right	1.2	Other (specify)	Sentinel lymph node biopsy plus non-sentinel lymph node biopsy	Lumpectomy				Infiltrating Ductal Carcinoma		Post (prior bilateral ovariectomy OR >12 mo since LMP with no prior hysterectomy)	Positive	YES					Negative	Fine needle aspiration biopsy		Negative
TCGA-A2-A04P		Breast	NA	No	FEMALE	NA	-13238	NA	548	#NAME?	BLACK OR AFRICAN AMERICAN	A2	A04P	ccd4a24b-d8cc-4686-9dee-c98b0c5a8d21	No	YES	C50.9	8500-03-01	C50.9	0	36	2003		WITH TUMOR		20			Left	1.3	Axillary lymph node dissection alone		Lumpectomy		Mastectomy NOS		Infiltrating Ductal Carcinoma		Pre (<6 months since LMP AND no prior bilateral ovariectomy AND not on estrogen replacement)	Negative	NO				Positive	Positive	Excisional Biopsy		Negative
TCGA-A2-A04Q		Breast	NA	No	FEMALE	NA	-17660	NA	NA	2385	WHITE	A2	A04Q	b5fba77b-1f50-4e71-95b2-566afba4bdd7	No	YES	C50.9	8500-03-01	C50.9	0	48	2004		TUMOR FREE		3			Right Upper Outer QuadrantRight	1.4	Other (specify)	SLN AND NON-SLN BX	Simple Mastectomy				Infiltrating Ductal Carcinoma		Post (prior bilateral ovariectomy OR >12 mo since LMP with no prior hysterectomy)	Negative	YES			2+		Negative	Other method, specify:	SKIN BIOPSY	Negative
TCGA-A2-A04R		Breast	NA	No	FEMALE	NA	-13483	NA	NA	3709	BLACK OR AFRICAN AMERICAN	A2	A04R	f3a058b9-fb7f-4098-8f0e-83c2acfa1ed5	No	YES	C50.9	8500-03-01	C50.9	0	36	2004	NOT HISPANIC OR LATINO	TUMOR FREE		1			Left Upper Inner Quadrant	1.1	Sentinel node biopsy alone		Lumpectomy				Infiltrating Ductal Carcinoma		Pre (<6 months since LMP AND no prior bilateral ovariectomy AND not on estrogen replacement)	Positive	YES			2+		Negative	Core needle biopsy		Negative
TCGA-A2-A04T		Breast	NA	No	FEMALE	NA	-22707	NA	NA	2246	WHITE	A2	A04T	b58ad350-5140-4fa8-bc2c-24bca8395f3a	No	YES	C50.9	8500-03-01	C50.9	0	62	2004		TUMOR FREE		3			Left Upper Inner Quadrant	1.1	Sentinel node biopsy alone		Lumpectomy				Infiltrating Ductal Carcinoma		Post (prior bilateral ovariectomy OR >12 mo since LMP with no prior hysterectomy)	Negative	YES			2+		Negative	Core needle biopsy		Negative
TCGA-A2-A04U		Breast	NA	No	FEMALE	NA	-17474	NA	NA	2654	WHITE	A2	A04U	1c3610f7-e0aa-48d7-9a27-0dbaf6e244f9	No	YES	C50.9	8500-03-01	C50.9	0	47	2004	NOT HISPANIC OR LATINO	TUMOR FREE		3			Right	2.2	Sentinel node biopsy alone		Simple Mastectomy				Infiltrating Ductal Carcinoma		Peri (6-12 months since last menstrual period)	Negative	YES			1+		Negative	Core needle biopsy		Positive
TCGA-A2-A04V		Breast	NA	No	FEMALE	NA	-14250	NA	1920	#NAME?	WHITE	A2	A04V	64f67506-f2df-4f0a-b7be-29b4949e986a	No	YES	C50.9	8500-03-01	C50.9	0	39	2005	NOT HISPANIC OR LATINO	WITH TUMOR		2			Right Lower Outer QuadrantRight	1.1	Sentinel node biopsy alone		Simple Mastectomy				Infiltrating Ductal Carcinoma		Pre (<6 months since LMP AND no prior bilateral ovariectomy AND not on estrogen replacement)	Positive	YES			2+		Negative	Core needle biopsy		Negative
TCGA-A2-A04V		Breast	NA	No	FEMALE	NA	-14250	NA	1920	#NAME?	WHITE	A2	A04V	64f67506-f2df-4f0a-b7be-29b4949e986a	No	YES	C50.9	8500-03-01	C50.9	0	39	2005	NOT HISPANIC OR LATINO	WITH TUMOR		2			Right Lower Outer QuadrantRight	1.1	Sentinel node biopsy alone		Simple Mastectomy				Infiltrating Ductal Carcinoma		Pre (<6 months since LMP AND no prior bilateral ovariectomy AND not on estrogen replacement)	Positive	YES			2+		Negative	Core needle biopsy		Negative
TCGA-A2-A04W		Breast	NA	No	FEMALE	NA	-18345	NA	NA	3102	WHITE	A2	A04W	00807dae-9f4a-4fd1-aac2-82eb11bf2afb	No	YES	C50.9	8401-03-01	C50.9	0	50	2005	NOT HISPANIC OR LATINO	TUMOR FREE		19			Right Upper Outer Quadrant	3.2	Axillary lymph node dissection alone		Modified Radical Mastectomy				Other, specify	Apocrine	Pre (<6 months since LMP AND no prior bilateral ovariectomy AND not on estrogen replacement)	Negative	NO					Negative	Core needle biopsy		Positive
TCGA-A2-A04X		Breast	NA	No	FEMALE	NA	-12642	NA	NA	1686	WHITE	A2	A04X	733a2a0f-b37a-4b81-b49e-3c0f30d1eb37	No	YES	C50.9	8500-03-01	C50.9	0	34	2006		TUMOR FREE		3			Left	3.2	Sentinel node biopsy alone		Simple Mastectomy				Infiltrating Ductal Carcinoma		Pre (<6 months since LMP AND no prior bilateral ovariectomy AND not on estrogen replacement)	Positive	YES			3+		Negative	Core needle biopsy		Positive
TCGA-A2-A04Y		Breast	NA	No	FEMALE	NA	-19533	NA	NA	1099	WHITE	A2	A04Y	9ce7ce09-4409-4fa3-9f78-b2b24716f860	No	YES	C50.9	8500-03-01	C50.9	0	53	2008		TUMOR FREE		13			Right Upper Outer Quadrant	1.13	Sentinel lymph node biopsy plus axillary dissection		Simple Mastectomy				Infiltrating Ductal Carcinoma		Post (prior bilateral ovariectomy OR >12 mo since LMP with no prior hysterectomy)	Positive	YES			1+		Negative	Core needle biopsy		Negative
TCGA-A2-A04Y		Breast	NA	No	FEMALE	NA	-19533	NA	NA	1099	WHITE	A2	A04Y	9ce7ce09-4409-4fa3-9f78-b2b24716f860	No	YES	C50.9	8500-03-01	C50.9	0	53	2008		TUMOR FREE		13			Right Upper Outer Quadrant	1.13	Sentinel lymph node biopsy plus axillary dissection		Simple Mastectomy				Infiltrating Ductal Carcinoma		Post (prior bilateral ovariectomy OR >12 mo since LMP with no prior hysterectomy)	Positive	YES			1+		Negative	Core needle biopsy		Negative
TCGA-A2-A0CK		Breast	NA	No	FEMALE	NA	-22094	NA	NA	4159	WHITE	A2	A0CK	5ACA16CA-4516-4E27-8249-6914029A7EBF	No	YES	C50.9	8520-03-01	C50.9	0	60	2001	NOT HISPANIC OR LATINO	TUMOR FREE	YES	20			Right	1.1	Sentinel lymph node biopsy plus axillary dissection		Lumpectomy		Modified radical mastectomy		Infiltrating Lobular Carcinoma		Post (prior bilateral ovariectomy OR >12 mo since LMP with no prior hysterectomy)	Positive	NO	3 Point Scale	2+		Negative	Positive	Excisional Biopsy		Negative
TCGA-A2-A0CL		Breast	NA	No	FEMALE	NA	-13556	NA	NA	3015	BLACK OR AFRICAN AMERICAN	A2	A0CL	5c8983f2-9788-4dfa-971c-3ec457b6166e	No	YES	C50.9	8500-03-01	C50.9	0	37	2006	NOT HISPANIC OR LATINO	TUMOR FREE		14			Right Lower Outer Quadrant	1.1	Axillary lymph node dissection alone		Modified Radical Mastectomy				Infiltrating Ductal Carcinoma		Pre (<6 months since LMP AND no prior bilateral ovariectomy AND not on estrogen replacement)	Positive	NO			1+		Positive	Core needle biopsy		Negative
TCGA-A2-A0CM		Breast	NA	No	FEMALE	NA	-14969	NA	754	#NAME?	BLACK OR AFRICAN AMERICAN	A2	A0CM	eb2dbb4f-66b6-4525-8323-431970f7a64e	No	YES	C50.9	8500-03-01	C50.9	0	40	2003	NOT HISPANIC OR LATINO	WITH TUMOR		1			Left	NA	Sentinel node biopsy alone		Simple Mastectomy				Infiltrating Ductal Carcinoma		Pre (<6 months since LMP AND no prior bilateral ovariectomy AND not on estrogen replacement)	Negative	YES		0	0		Negative	Excisional Biopsy
TCGA-A2-A0CO		Breast	NA	No	FEMALE	NA	-31404	NA	NA	#NAME?	WHITE	A2	A0CO	8E54232D-D8BB-4612-8B0E-4FEB076A60F9	No	YES	C50.9	8520-03-01	C50.9	0	85	2002	NOT HISPANIC OR LATINO	TUMOR FREE	YES	11			Right	1.1	Axillary lymph node dissection alone		Modified Radical Mastectomy				Infiltrating Lobular Carcinoma		Post (prior bilateral ovariectomy OR >12 mo since LMP with no prior hysterectomy)	Positive	NO	3 Point Scale	2+			Positive	Core needle biopsy		Negative
TCGA-A2-A0CP		Breast	NA	No	FEMALE	NA	-22133	NA	NA	2813	WHITE	A2	A0CP	fe15c48b-116d-461e-9b40-68514730fd18	No	YES	C50.9	8500-03-01	C50.9	0	60	2003	NOT HISPANIC OR LATINO	TUMOR FREE		2			Right	NA	Sentinel node biopsy alone		Lumpectomy				Infiltrating Ductal Carcinoma		Post (prior bilateral ovariectomy OR >12 mo since LMP with no prior hysterectomy)	Positive	YES					Negative	Core needle biopsy		Negative
TCGA-A2-A0CQ		Breast	NA	No	FEMALE	NA	-22810	NA	NA	2695	BLACK OR AFRICAN AMERICAN	A2	A0CQ	ab34a9a2-d72d-4106-94fb-118844b1b60b	No	YES	C50.9	8500-03-01	C50.9	0	62	2003	NOT HISPANIC OR LATINO	TUMOR FREE		1			Right	1.3	Sentinel node biopsy alone		Lumpectomy		Lumpectomy		Infiltrating Ductal Carcinoma		Post (prior bilateral ovariectomy OR >12 mo since LMP with no prior hysterectomy)	Positive	YES			2+	Negative	Positive	Core needle biopsy		Negative
TCGA-A2-A0CQ		Breast	NA	No	FEMALE	NA	-22810	NA	NA	2695	BLACK OR AFRICAN AMERICAN	A2	A0CQ	ab34a9a2-d72d-4106-94fb-118844b1b60b	No	YES	C50.9	8500-03-01	C50.9	0	62	2003	NOT HISPANIC OR LATINO	TUMOR FREE		1			Right	1.3	Sentinel node biopsy alone		Lumpectomy		Lumpectomy		Infiltrating Ductal Carcinoma		Post (prior bilateral ovariectomy OR >12 mo since LMP with no prior hysterectomy)	Positive	YES			2+	Negative	Positive	Core needle biopsy		Negative
TCGA-A2-A0CR		Breast	NA	No	FEMALE	NA	-20075	NA	NA	3283	ASIAN	A2	A0CR	4CF0F639-7940-48B6-8EA1-2A3494097CDB	No	YES	C50.9	8520-03-01	C50.9	0	54	2004	NOT HISPANIC OR LATINO	TUMOR FREE	YES	16			Left Upper Inner Quadrant	1.2	Axillary lymph node dissection alone		Modified Radical Mastectomy				Infiltrating Lobular Carcinoma		Post (prior bilateral ovariectomy OR >12 mo since LMP with no prior hysterectomy)	Positive	NO	3 Point Scale	1+			Close	Core needle biopsy		Negative
TCGA-A2-A0CS		Breast	NA	No	FEMALE	NA	-26817	NA	NA	2298	WHITE	A2	A0CS	d071c16b-7cee-45ed-8ec9-612418143815	No	YES	C50.9	8500-03-01	C50.9	0	73	2004	NOT HISPANIC OR LATINO	TUMOR FREE		15			Left	1.3	Axillary lymph node dissection alone		Modified Radical Mastectomy				Infiltrating Ductal Carcinoma		Post (prior bilateral ovariectomy OR >12 mo since LMP with no prior hysterectomy)	Positive	NO			2+		Positive	Other method, specify:	Skin biopsy	Negative
TCGA-A2-A0CT		Breast	NA	No	FEMALE	NA	-25959	NA	NA	2289	WHITE	A2	A0CT	378778d2-b331-4867-a93b-c64028c8b4c7	No	YES	C50.9	8500-03-01	C50.9	0	71	2005	NOT HISPANIC OR LATINO	TUMOR FREE		2			Right Upper Outer Quadrant	1.3	Sentinel node biopsy alone		Simple Mastectomy				Infiltrating Ductal Carcinoma		Post (prior bilateral ovariectomy OR >12 mo since LMP with no prior hysterectomy)	Negative	YES			2+		Negative	Core needle biopsy		Negative
TCGA-A2-A0CU		Breast	NA	No	FEMALE	NA	-26823	NA	158	#NAME?	WHITE	A2	A0CU	332423a7-8866-4ee3-b08f-3c8d7c16af80	No	YES	C50.9	8500-03-01	C50.9	0	73	2005	NOT HISPANIC OR LATINO	TUMOR FREE		1			Right Lower Outer Quadrant	1	Sentinel node biopsy alone		Simple Mastectomy				Infiltrating Ductal Carcinoma		Post (prior bilateral ovariectomy OR >12 mo since LMP with no prior hysterectomy)	Positive	YES			2+		Close	Core needle biopsy		Negative
TCGA-A2-A0CV		Breast	NA	No	FEMALE	NA	-15289	NA	NA	3011	ASIAN	A2	A0CV	ad7fcc89-82a3-48aa-8461-581c1a857677	No	YES	C50.9	8500-03-01	C50.9	0	41	2005	NOT HISPANIC OR LATINO	TUMOR FREE		18			Left Lower Outer Quadrant	1.1	Axillary lymph node dissection alone		Modified Radical Mastectomy				Infiltrating Ductal Carcinoma		Post (prior bilateral ovariectomy OR >12 mo since LMP with no prior hysterectomy)	Positive	NO			1+		Negative	Core needle biopsy		Negative
TCGA-A2-A0CW		Breast	NA	No	FEMALE	NA	-24541	NA	NA	3283	WHITE	A2	A0CW	32efa6e8-6b19-480a-9d04-ace02e93318a	No	YES	C50.9	8500-03-01	C50.9	0	67	2006	NOT HISPANIC OR LATINO	TUMOR FREE		19			Right	0.5	Sentinel lymph node biopsy plus axillary dissection		Lumpectomy				Infiltrating Ductal Carcinoma		Post (prior bilateral ovariectomy OR >12 mo since LMP with no prior hysterectomy)	Positive	YES			2+		Negative	Core needle biopsy		Negative
TCGA-A2-A0CX		Breast	NA	No	FEMALE	NA	-19152	NA	NA	1728	WHITE	A2	A0CX	c744fc13-3aca-4245-9e24-abd368cc8bef	No	YES	C50.9	8500-03-01	C50.9	0	52	2006	NOT HISPANIC OR LATINO	TUMOR FREE		2			Left	NA	Sentinel node biopsy alone		Lumpectomy				Infiltrating Ductal Carcinoma		Pre (<6 months since LMP AND no prior bilateral ovariectomy AND not on estrogen replacement)	Negative	YES			3+		Negative	Core needle biopsy
TCGA-A2-A0CY		Breast	NA	No	FEMALE	NA	-23229	NA	NA	1673	WHITE	A2	A0CY	757df7b0-4774-4493-98bf-999ded9ac86e	No	YES	C50.9	8500-03-01	C50.9	0	63	2006	NOT HISPANIC OR LATINO	TUMOR FREE		22			Left Lower Outer Quadrant	0.89	Sentinel lymph node biopsy plus axillary dissection		Simple Mastectomy				Infiltrating Ductal Carcinoma		Post (prior bilateral ovariectomy OR >12 mo since LMP with no prior hysterectomy)	Positive	YES			1+		Negative	Core needle biopsy		Negative
TCGA-A2-A0CZ		Breast	NA	No	FEMALE	NA	-17026	NA	NA	1616	WHITE	A2	A0CZ	9f93ea0a-1687-44e0-9e8a-eeb4097d471c	No	YES	C50.9	8500-03-01	C50.9	0	46	2007	NOT HISPANIC OR LATINO	TUMOR FREE		2			Right Upper Inner Quadrant	1.1	Sentinel node biopsy alone		Simple Mastectomy				Infiltrating Ductal Carcinoma		Peri (6-12 months since last menstrual period)	Positive	YES			1+		Positive	Core needle biopsy		Negative
TCGA-A2-A0D0		Breast	NA	No	FEMALE	NA	-22115	NA	NA	2048	BLACK OR AFRICAN AMERICAN	A2	A0D0	324bcba2-f6a4-45a6-807c-215bdffcca21	No	YES	C50.9	8500-03-01	C50.9	0	60	2008	NOT HISPANIC OR LATINO	TUMOR FREE		8			Left Upper Outer Quadrant	1.17	Axillary lymph node dissection alone		Simple Mastectomy				Infiltrating Ductal Carcinoma		Post (prior bilateral ovariectomy OR >12 mo since LMP with no prior hysterectomy)	Negative	NO		0	0		Negative	Core needle biopsy		Negative
TCGA-A2-A0D1		Breast	NA	No	FEMALE	NA	-28084	NA	NA	1051	WHITE	A2	A0D1	084c6aec-94f7-4090-8f3f-59fa9e89721a	No	YES	C50.9	8500-03-01	C50.9	0	76	2008	NOT HISPANIC OR LATINO	TUMOR FREE		2			Left Lower Inner Quadrant	5.5	Sentinel node biopsy alone		Lumpectomy				Infiltrating Ductal Carcinoma		Post (prior bilateral ovariectomy OR >12 mo since LMP with no prior hysterectomy)	Negative	YES			3+		Negative	Core needle biopsy		Positive
TCGA-A2-A0D2		Breast	NA	No	FEMALE	NA	-16623	NA	NA	1027	WHITE	A2	A0D2	99e32c59-aa73-43fa-88c9-399ddadb2c72	No	YES	C50.9	8500-03-01	C50.9	0	45	2008	NOT HISPANIC OR LATINO	TUMOR FREE		5			Left Lower Outer Quadrant	1.05	Sentinel node biopsy alone		Simple Mastectomy				Infiltrating Ductal Carcinoma		Pre (<6 months since LMP AND no prior bilateral ovariectomy AND not on estrogen replacement)	Negative	YES		0	0		Negative	Core needle biopsy		Negative
TCGA-A2-A0D3		Breast	NA	No	FEMALE	NA	-15524	NA	NA	1873	WHITE	A2	A0D3	4a16429b-884f-4c95-8683-feeedf0d6a55	No	YES	C50.9	8500-03-01	C50.9	0	42	2008	NOT HISPANIC OR LATINO	TUMOR FREE		1			Left Lower Outer Quadrant	1.41	Sentinel node biopsy alone		Simple Mastectomy				Infiltrating Ductal Carcinoma		Post (prior bilateral ovariectomy OR >12 mo since LMP with no prior hysterectomy)	Positive	YES			1+		Negative	Core needle biopsy		Negative
TCGA-A2-A0D4		Breast	NA	No	FEMALE	NA	-13805	NA	NA	767	BLACK OR AFRICAN AMERICAN	A2	A0D4	75113445-d2d6-44a0-866c-c9175e6d214b	No	YES	C50.9	8500-03-01	C50.9	0	37	2009	NOT HISPANIC OR LATINO	TUMOR FREE		23			Left	1.14	Axillary lymph node dissection alone		Lumpectomy				Infiltrating Ductal Carcinoma		Pre (<6 months since LMP AND no prior bilateral ovariectomy AND not on estrogen replacement)	Positive	NO			1+		Negative	Core needle biopsy		Negative
TCGA-A2-A0EM		Breast	NA	No	FEMALE	NA	-26845	NA	NA	3094	WHITE	A2	A0EM	2fdfd287-d13c-4910-9788-73987d45908a	No	YES	C50.9	8500-03-01	C50.9	0	73	2002	NOT HISPANIC OR LATINO	TUMOR FREE		1			Right Upper Inner Quadrant	1.3	Sentinel node biopsy alone		Lumpectomy				Infiltrating Ductal Carcinoma		Post (prior bilateral ovariectomy OR >12 mo since LMP with no prior hysterectomy)	Positive	YES					Negative	Core needle biopsy		Negative
TCGA-A2-A0EN		Breast	NA	No	FEMALE	NA	-25771	NA	NA	2718	WHITE	A2	A0EN	5e670fec-8992-44bf-8657-f7f9a272306b	No	YES	C50.9	8520-03-01	C50.9	0	70	2003	NOT HISPANIC OR LATINO	TUMOR FREE		4			Right	1.4	Sentinel node biopsy alone		Lumpectomy				Infiltrating Lobular Carcinoma		Post (prior bilateral ovariectomy OR >12 mo since LMP with no prior hysterectomy)	Positive	YES			2+		Negative	Excisional Biopsy		Negative
TCGA-A2-A0EO		Breast	NA	No	FEMALE	NA	-19880	NA	NA	2442	WHITE	A2	A0EO	bf88ddf5-a6d4-498c-bf7f-db9bfabff72d	No	YES	C50.9	8500-03-01	C50.9	0	54	2003	NOT HISPANIC OR LATINO	TUMOR FREE		3			Left	1.6	Sentinel node biopsy alone		Lumpectomy				Infiltrating Ductal Carcinoma		Peri (6-12 months since last menstrual period)	Positive	YES			1+		Close	Core needle biopsy		Negative
TCGA-A2-A0EP		Breast	NA	No	FEMALE	NA	-20585	NA	NA	3603	WHITE	A2	A0EP	670F5022-5066-48F1-8472-5670129A1E0F	No	YES	C50.9	8520-03-01	C50.9	0	56	2004	NOT HISPANIC OR LATINO	TUMOR FREE	YES	1			Right Lower Inner Quadrant	1.3	Sentinel node biopsy alone		Simple Mastectomy				Infiltrating Lobular Carcinoma		Post (prior bilateral ovariectomy OR >12 mo since LMP with no prior hysterectomy)	Negative	YES	3 Point Scale	3+			Negative	Core needle biopsy		Negative
TCGA-A2-A0EQ		Breast	NA	No	FEMALE	NA	-23543	NA	NA	2426	BLACK OR AFRICAN AMERICAN	A2	A0EQ	2192c1db-4718-4254-ba42-3ae7f30ad5a8	No	YES	C50.9	8500-03-01	C50.9	0	64	2004	NOT HISPANIC OR LATINO	TUMOR FREE		2			Left	1.1	Other (specify)	Sentinel lymph node and non-sentinel lymph node biopsy	Lumpectomy		Lumpectomy		Infiltrating Ductal Carcinoma		Post (prior bilateral ovariectomy OR >12 mo since LMP with no prior hysterectomy)	Negative	YES		0	3+	Negative	Positive	Core needle biopsy		Negative
TCGA-A2-A0ER		Breast	NA	No	FEMALE	NA	-23021	NA	NA	2263	WHITE	A2	A0ER	7455d832-ad66-40df-85d7-3a7051c4498d	No	YES	C50.9	8500-03-01	C50.9	0	63	2005	NOT HISPANIC OR LATINO	TUMOR FREE		14			Right Lower Inner Quadrant	1	Sentinel lymph node biopsy plus axillary dissection		Lumpectomy		Lumpectomy		Infiltrating Ductal Carcinoma		Post (prior bilateral ovariectomy OR >12 mo since LMP with no prior hysterectomy)	Positive	YES			2+	Negative	Positive	Core needle biopsy		Negative
TCGA-A2-A0ES		Breast	NA	No	FEMALE	NA	-19160	NA	NA	2190	WHITE	A2	A0ES	a2934508-3daf-49e2-b14f-ed9b7693f96f	No	YES	C50.9	8520-03-01	C50.9	0	52	2008	NOT HISPANIC OR LATINO	TUMOR FREE		1			Left Upper Outer Quadrant	1.32	Sentinel node biopsy alone		Simple Mastectomy				Infiltrating Lobular Carcinoma		Post (prior bilateral ovariectomy OR >12 mo since LMP with no prior hysterectomy)	Positive	YES			1+		Negative	Core needle biopsy		Negative
TCGA-A2-A0ET		Breast	NA	No	FEMALE	NA	-21464	NA	NA	1066	WHITE	A2	A0ET	96f23d8a-be0f-4925-ba00-805dc293414c	No	YES	C50.9	8500-03-01	C50.9	0	58	2008	NOT HISPANIC OR LATINO	TUMOR FREE		15			Right Upper Outer Quadrant	1.09	Axillary lymph node dissection alone		Lumpectomy				Infiltrating Ductal Carcinoma		Post (prior bilateral ovariectomy OR >12 mo since LMP with no prior hysterectomy)	Positive	NO			2+		Negative	Core needle biopsy		Negative
TCGA-A2-A0EU		Breast	NA	No	FEMALE	NA	-29144	NA	NA	1043	WHITE	A2	A0EU	c0427237-b476-4af4-b664-7bd479922ea5	No	YES	C50.9	8500-03-01	C50.9	0	79	2008	NOT HISPANIC OR LATINO	TUMOR FREE		1			Right Lower Outer Quadrant	0.97	Sentinel node biopsy alone		Lumpectomy		Lumpectomy		Infiltrating Ductal Carcinoma		Post (prior bilateral ovariectomy OR >12 mo since LMP with no prior hysterectomy)	Positive	YES			0	Negative	Positive	Core needle biopsy		Negative
TCGA-A2-A0EV		Breast	NA	No	FEMALE	NA	-29285	NA	NA	968	WHITE	A2	A0EV	7032ec9c-e96b-4642-a7b6-d0aee7a3add2	No	YES	C50.9	8500-03-01	C50.9	0	80	2008	NOT HISPANIC OR LATINO	TUMOR FREE		6			Left	1.4	Sentinel node biopsy alone		Lumpectomy				Infiltrating Ductal Carcinoma		Post (prior bilateral ovariectomy OR >12 mo since LMP with no prior hysterectomy)	Positive	YES			0		Negative	Core needle biopsy		Negative
TCGA-A2-A0EW		Breast	NA	No	FEMALE	NA	-19413	NA	NA	905	WHITE	A2	A0EW	8d5fe6e8-d2cc-481f-a6a1-9cb6e7982cde	No	YES	C50.9	8520-03-01	C50.9	0	53	2008	NOT HISPANIC OR LATINO	TUMOR FREE		NA			Right Lower Outer Quadrant	1.33	Sentinel lymph node biopsy plus axillary dissection		Simple Mastectomy				Infiltrating Lobular Carcinoma		Post (prior bilateral ovariectomy OR >12 mo since LMP with no prior hysterectomy)	Positive	YES			0		Positive	Core needle biopsy		Negative
TCGA-A2-A0EX		Breast	NA	No	FEMALE	NA	-16858	NA	NA	752	WHITE	A2	A0EX	9d8702e1-1a36-4bca-85ab-5f11d58d7953	No	YES	C50.9	8520-03-01	C50.9	0	46	2009	NOT HISPANIC OR LATINO	TUMOR FREE		1			Left Upper Outer Quadrant	1.22	Sentinel node biopsy alone		Lumpectomy		Mastectomy NOS		Infiltrating Lobular Carcinoma		Post (prior bilateral ovariectomy OR >12 mo since LMP with no prior hysterectomy)	Positive	YES			1+	Negative	Positive	Core needle biopsy		Negative
TCGA-A2-A0EY		Breast	NA	No	FEMALE	NA	-22872	NA	NA	1925	WHITE	A2	A0EY	d67cd793-2931-429a-9084-2f3c4c8be7ad	No	YES	C50.9	8500-03-01	C50.9	0	62	2009	NOT HISPANIC OR LATINO	TUMOR FREE		23			Right Upper Outer Quadrant	7	Sentinel lymph node biopsy plus axillary dissection		Lumpectomy				Infiltrating Ductal Carcinoma		Post (prior bilateral ovariectomy OR >12 mo since LMP with no prior hysterectomy)	Negative	YES			3+		Negative	Core needle biopsy		Positive
TCGA-A2-A0ST		Breast	NA	No	FEMALE	NA	-22922	NA	NA	3017	WHITE	A2	A0ST	12d31787-e54d-4729-ace8-9141043c92b8	No	YES	C50.9	8500-03-01	C50.9	0	62	2003	NOT HISPANIC OR LATINO			9			Right Upper Outer Quadrant	1.3	Sentinel lymph node biopsy plus axillary dissection		Lumpectomy				Infiltrating Ductal Carcinoma		Post (prior bilateral ovariectomy OR >12 mo since LMP with no prior hysterectomy)	Negative	YES					Negative	Excisional Biopsy		Negative
TCGA-A2-A0SU		Breast	NA	No	FEMALE	NA	-24219	NA	NA	1662	WHITE	A2	A0SU	c632675e-e8af-43cd-8744-5be3754c1c14	No	YES	C50.9	8500-03-01	C50.9	0	66	2006	NOT HISPANIC OR LATINO	TUMOR FREE		7			Left	NA	Sentinel node biopsy alone		Simple Mastectomy				Infiltrating Ductal Carcinoma		Post (prior bilateral ovariectomy OR >12 mo since LMP with no prior hysterectomy)	Positive	YES			1+		Negative	Core needle biopsy
TCGA-A2-A0SV		Breast	NA	No	FEMALE	NA	-23126	NA	825	#NAME?	WHITE	A2	A0SV	ad01259b-d858-40bc-a6ba-0bb06e996afb	No	YES	C50.9	8500-03-01	C50.9	0	63	2006	NOT HISPANIC OR LATINO	WITH TUMOR		9			Right	1	Axillary lymph node dissection alone		Simple Mastectomy				Infiltrating Ductal Carcinoma		Post (prior bilateral ovariectomy OR >12 mo since LMP with no prior hysterectomy)	Positive	NO			2+		Positive	Core needle biopsy		Negative
TCGA-A2-A0SW		Breast	NA	No	FEMALE	NA	-30085	NA	1365	#NAME?	WHITE	A2	A0SW	991e1427-3c01-423d-abfd-4584302ca72c	No	YES	C50.9	8500-03-01	C50.9	0	82	2006	NOT HISPANIC OR LATINO	WITH TUMOR		15			Right	1.2	Sentinel lymph node biopsy plus axillary dissection		Lumpectomy				Infiltrating Ductal Carcinoma		Post (prior bilateral ovariectomy OR >12 mo since LMP with no prior hysterectomy)	Negative	NO					Negative	Core needle biopsy		Negative
TCGA-A2-A0SX		Breast	NA	No	FEMALE	NA	-17774	NA	NA	1534	WHITE	A2	A0SX	18d35983-ea6a-4b70-a209-9bef37595956	No	YES	C50.9	8500-03-01	C50.9	0	48	2007	NOT HISPANIC OR LATINO	WITH TUMOR		1			Left Upper Inner Quadrant	NA	Sentinel node biopsy alone		Lumpectomy		Lumpectomy		Infiltrating Ductal Carcinoma		Pre (<6 months since LMP AND no prior bilateral ovariectomy AND not on estrogen replacement)	Negative	YES			1+	Negative	Positive	Core needle biopsy
TCGA-A2-A0SY		Breast	NA	No	FEMALE	NA	-22928	NA	NA	1347	WHITE	A2	A0SY	dc696e3c-f448-468f-a576-f4429be0338a	No	YES	C50.9	8520-03-01	C50.9	0	62	2007	NOT HISPANIC OR LATINO	TUMOR FREE		14			Left Upper Outer Quadrant	4.8	Sentinel lymph node biopsy plus axillary dissection		Modified Radical Mastectomy				Infiltrating Lobular Carcinoma		Post (prior bilateral ovariectomy OR >12 mo since LMP with no prior hysterectomy)	Positive	YES					Negative	Core needle biopsy		Positive
TCGA-A2-A0T0		Breast	NA	No	FEMALE	NA	-21575	NA	NA	533	WHITE	A2	A0T0	95c53f69-0f05-4348-822a-571f3d757001	No	YES	C50.9	8500-03-01	C50.9	0	59	2009	NOT HISPANIC OR LATINO	TUMOR FREE		14			Left Lower Outer Quadrant	NA	Axillary lymph node dissection alone		Lumpectomy				Infiltrating Ductal Carcinoma		Post (prior bilateral ovariectomy OR >12 mo since LMP with no prior hysterectomy)	Negative	NO			0		Negative	Core needle biopsy
TCGA-A2-A0T1		Breast	NA	No	FEMALE	NA	-20227	NA	NA	521	AMERICAN INDIAN OR ALASKA NATIVE	A2	A0T1	02bed00f-bef7-4fb7-b243-540354990e45	No	YES	C50.9	8500-03-01	C50.9	0	55	2009	NOT HISPANIC OR LATINO	TUMOR FREE		10			Right Upper Outer Quadrant	NA	Axillary lymph node dissection alone		Lumpectomy				Infiltrating Ductal Carcinoma		Post (prior bilateral ovariectomy OR >12 mo since LMP with no prior hysterectomy)	Negative	NO			3+		Negative	Core needle biopsy
TCGA-A2-A0T2		Breast	NA	No	FEMALE	NA	-24235	NA	255	#NAME?	WHITE	A2	A0T2	128d198e-9b22-427c-90db-3714455f3a17	No	YES	C50.9	8500-03-01	C50.9	0	66	2009	NOT HISPANIC OR LATINO	WITH TUMOR		14			Right	NA	Axillary lymph node dissection alone		Modified Radical Mastectomy				Infiltrating Ductal Carcinoma		Post (prior bilateral ovariectomy OR >12 mo since LMP with no prior hysterectomy)	Negative	NO			0		Close	Core needle biopsy
TCGA-A2-A0T3		Breast	NA	No	FEMALE	NA	-13680	NA	NA	1516	WHITE	A2	A0T3	058dcb78-bed1-40c3-a6c2-a0cc40065531	No	YES	C50.9	8500-03-01	C50.9	0	37	2009	NOT HISPANIC OR LATINO	TUMOR FREE	YES	13			Right Upper Outer Quadrant	1.4	Sentinel lymph node biopsy plus axillary dissection		Lumpectomy	Margin resection	Other		Infiltrating Ductal Carcinoma		Pre (<6 months since LMP AND no prior bilateral ovariectomy AND not on estrogen replacement)	Positive	YES	3 Point Scale	3+	2+	Negative	Positive	Core needle biopsy		Negative
TCGA-A2-A0T4		Breast	NA	No	FEMALE	NA	-22849	NA	NA	624	WHITE	A2	A0T4	b0f8d698-a30e-4d8d-b0a2-a5a01fac8406	No	YES	C50.9	8520-03-01	C50.9	0	62	2009	NOT HISPANIC OR LATINO	TUMOR FREE		2			Right Upper Inner Quadrant	1.1	Other (specify)	SLN and non-SLN biopsy	Simple Mastectomy				Infiltrating Lobular Carcinoma		Post (prior bilateral ovariectomy OR >12 mo since LMP with no prior hysterectomy)	Positive	YES		3+	2+		Negative	Core needle biopsy		Negative
TCGA-A2-A0T5		Breast	NA	No	FEMALE	NA	-14503	NA	NA	531	WHITE	A2	A0T5	36d77496-99f8-4911-ba7c-89fae32662aa	No	YES	C50.9	8500-03-01	C50.9	0	39	2009	NOT HISPANIC OR LATINO	TUMOR FREE		4			Left	1.3	Sentinel node biopsy alone		Simple Mastectomy				Infiltrating Ductal Carcinoma		Pre (<6 months since LMP AND no prior bilateral ovariectomy AND not on estrogen replacement)	Positive	YES			1+		Negative	Core needle biopsy		Negative
TCGA-A2-A0T6		Breast	NA	No	FEMALE	NA	-18334	NA	NA	575	WHITE	A2	A0T6	08306ede-e74b-4be9-b768-7fd98647b6ac	No	YES	C50.9	8520-03-01	C50.9	0	50	2009	NOT HISPANIC OR LATINO	TUMOR FREE		3			Left	NA	Sentinel node biopsy alone		Simple Mastectomy				Infiltrating Lobular Carcinoma		Pre (<6 months since LMP AND no prior bilateral ovariectomy AND not on estrogen replacement)	Positive	YES		3+	1+		Negative	Core needle biopsy
TCGA-A2-A0T7		Breast	NA	No	FEMALE	NA	-18756	NA	NA	631	WHITE	A2	A0T7	43d5632e-7272-4aad-9496-7f5a99671223	No	YES	C50.9	8500-03-01	C50.9	0	51	2009	NOT HISPANIC OR LATINO	TUMOR FREE		2			Right Upper Inner Quadrant	NA	Sentinel node biopsy alone		Modified Radical Mastectomy	Skin excision	Other		Infiltrating Ductal Carcinoma		Pre (<6 months since LMP AND no prior bilateral ovariectomy AND not on estrogen replacement)	Positive	YES		2+	1+	Negative	Positive	Core needle biopsy
TCGA-A2-A0YC		Breast	NA	No	FEMALE	NA	-21685	NA	NA	990	WHITE	A2	A0YC	a1872011-b928-4189-ac02-e87506c20bca	No	YES	C50.9	8500-03-01	C50.9	0	59	2008	NOT HISPANIC OR LATINO	TUMOR FREE		3			Right Upper Inner Quadrant	1.18	Other (specify)	Sentinel lymph node biopsy x 2 and 1 non-sentinel lymph node biopsy	Lumpectomy				Infiltrating Ductal Carcinoma		Post (prior bilateral ovariectomy OR >12 mo since LMP with no prior hysterectomy)	Positive	YES					Close	Core needle biopsy		Negative
TCGA-A2-A0YD		Breast	NA	No	FEMALE	NA	-23021	NA	NA	769	WHITE	A2	A0YD	2c6adb12-380d-4710-a7e6-93d5a0e53289	No	YES	C50.9	8520-03-01	C50.9	0	63	2009	NOT HISPANIC OR LATINO	TUMOR FREE		2			Left Upper Outer Quadrant	1.04	Sentinel node biopsy alone		Simple Mastectomy				Infiltrating Lobular Carcinoma		Post (prior bilateral ovariectomy OR >12 mo since LMP with no prior hysterectomy)	Positive	YES					Negative	Core needle biopsy		Negative
TCGA-A2-A0YE		Breast	NA	No	FEMALE	NA	-17727	NA	NA	554	WHITE	A2	A0YE	84a88e8d-1e65-4b88-aae6-bf4c7a7e4c33	No	YES	C50.9	8500-03-01	C50.9	0	48	2010	NOT HISPANIC OR LATINO	TUMOR FREE		19			Right Upper Outer Quadrant	NA	Sentinel lymph node biopsy plus axillary dissection		Lumpectomy				Infiltrating Ductal Carcinoma		Post (prior bilateral ovariectomy OR >12 mo since LMP with no prior hysterectomy)	Negative	NO			0		Negative	Core needle biopsy
TCGA-A2-A0YF		Breast	NA	No	FEMALE	NA	-24660	NA	NA	1535	BLACK OR AFRICAN AMERICAN	A2	A0YF	ae8c77fe-e6c8-44d5-8265-4a38c637bbef	No	YES	C50.9	8500-03-01	C50.9	0	67	2009	NOT HISPANIC OR LATINO	TUMOR FREE		1			Right	NA	Sentinel node biopsy alone		Simple Mastectomy				Infiltrating Ductal Carcinoma		Post (prior bilateral ovariectomy OR >12 mo since LMP with no prior hysterectomy)	Negative	YES		3+	0		Negative	Core needle biopsy
TCGA-A2-A0YG		Breast	NA	No	FEMALE	NA	-23058	NA	NA	666	WHITE	A2	A0YG	c0892598-1f7b-4f23-9cd8-731f797753d5	No	YES	C50.9	8500-03-01	C50.9	0	63	2009	NOT HISPANIC OR LATINO	TUMOR FREE		18			Left Upper Outer Quadrant	NA	Axillary lymph node dissection alone		Lumpectomy				Infiltrating Ductal Carcinoma		Post (prior bilateral ovariectomy OR >12 mo since LMP with no prior hysterectomy)	Positive	NO		3+	3+		Negative	Core needle biopsy
TCGA-A2-A0YH		Breast	NA	No	FEMALE	NA	-19596	NA	NA	659	WHITE	A2	A0YH	298d33da-15af-48cb-b30f-eaf54e7baa43	No	YES	C50.9	8500-03-01	C50.9	0	53	2009	NOT HISPANIC OR LATINO	TUMOR FREE		28			Left Lower Outer Quadrant	NA	Axillary lymph node dissection alone		Lumpectomy				Infiltrating Ductal Carcinoma		Post (prior bilateral ovariectomy OR >12 mo since LMP with no prior hysterectomy)	Positive	NO		3+	0		Negative	Core needle biopsy
TCGA-A2-A0YI		Breast	NA	No	FEMALE	NA	-22961	NA	NA	1505	WHITE	A2	A0YI	72cd1b17-d349-4551-83f7-3062ce9db865	No	YES	C50.9	8522-03-01	C50.9	0	62	2009	NOT HISPANIC OR LATINO	TUMOR FREE		3			Right Upper Outer Quadrant	NA	Other (specify)	Sentinel Lymph node biopsy and one non-sentinel lymph node biopsy	Lumpectomy				Infiltrating Ductal Carcinoma		Post (prior bilateral ovariectomy OR >12 mo since LMP with no prior hysterectomy)	Positive	YES		3+	1+		Negative	Core needle biopsy
TCGA-A2-A0YJ		Breast	NA	No	FEMALE	NA	-14448	NA	NA	566	WHITE	A2	A0YJ	796b593f-5886-4a27-bf94-7ea8df325e1a	No	YES	C50.9	8500-03-01	C50.9	0	39	2010	NOT HISPANIC OR LATINO	TUMOR FREE		18			Left	NA	Axillary lymph node dissection alone		Modified Radical Mastectomy				Infiltrating Ductal Carcinoma		Pre (<6 months since LMP AND no prior bilateral ovariectomy AND not on estrogen replacement)	Negative	NO		1+	0		Negative	Core needle biopsy
TCGA-A2-A0YK		Breast	NA	No	FEMALE	NA	-22625	NA	NA	588	WHITE	A2	A0YK	8f34cb4c-5798-47a0-89a1-f0ee26a8ae93	No	YES	C50.9	8520-03-01	C50.9	0	61	2009	NOT HISPANIC OR LATINO	TUMOR FREE		3			Left Upper Inner QuadrantLeft Upper Outer QuadrantLeft Lower Inner QuadrantLeft Lower Outer Quadrant	NA	Sentinel node biopsy alone		Simple Mastectomy				Infiltrating Lobular Carcinoma		Post (prior bilateral ovariectomy OR >12 mo since LMP with no prior hysterectomy)	Negative	YES		3+	1+		Close	Core needle biopsy
TCGA-A2-A0YL		Breast	NA	No	FEMALE	NA	-17702	NA	NA	1474	WHITE	A2	A0YL	b205c89f-af62-4186-acad-ed23d243fa98	No	YES	C50.9	8520-03-01	C50.9	0	48	2010	NOT HISPANIC OR LATINO	TUMOR FREE		29			Left Upper Inner QuadrantLeft Upper Outer QuadrantLeft Lower Inner QuadrantLeft Lower Outer Quadrant	NA	Sentinel lymph node biopsy plus axillary dissection		Simple Mastectomy				Infiltrating Lobular Carcinoma		Pre (<6 months since LMP AND no prior bilateral ovariectomy AND not on estrogen replacement)	Positive	YES		3+	1+		Negative	Core needle biopsy
TCGA-A2-A0YM		Breast	NA	No	FEMALE	NA	-24831	NA	NA	965	WHITE	A2	A0YM	5cbf0aea-ebb4-4005-bdd5-14ef2dc6826c	No	YES	C50.9	8500-03-01	C50.9	0	67	2008	NOT HISPANIC OR LATINO	TUMOR FREE		5			Left Upper Outer Quadrant	1.08	Other (specify)	Sentinel lymph node biopsy and non-sentinel lymph node biopsy	Lumpectomy				Infiltrating Ductal Carcinoma		Post (prior bilateral ovariectomy OR >12 mo since LMP with no prior hysterectomy)	Negative	YES					Negative	Core needle biopsy		Negative
TCGA-A2-A0YT		Breast	NA	No	FEMALE	NA	-20482	NA	723	#NAME?	WHITE	A2	A0YT	14b95463-2108-4921-afc2-e29eef52b18f	Yes	YES	C50.9	8500-03-01	C50.9	0	56	2008	NOT HISPANIC OR LATINO	TUMOR FREE		5			Left Upper Outer Quadrant	1.3	Axillary lymph node dissection alone		Modified Radical Mastectomy				Infiltrating Ductal Carcinoma		Post (prior bilateral ovariectomy OR >12 mo since LMP with no prior hysterectomy)	Negative	NO					Negative	Core needle biopsy		Negative
TCGA-A2-A1FV		Breast	NA	No	FEMALE	NA	-27287	NA	NA	714	WHITE	A2	A1FV	cd0c96a4-6414-4efb-879b-7408b62ed5b6	No	YES	C50.9	8520-03-01	C50.9	0	74	2010	NOT HISPANIC OR LATINO	TUMOR FREE	YES	2			Left	0.92	Sentinel node biopsy alone		Simple Mastectomy				Infiltrating Lobular Carcinoma		Post (prior bilateral ovariectomy OR >12 mo since LMP with no prior hysterectomy)	Positive	YES			1+		Negative	Core needle biopsy		Negative
TCGA-A2-A1FW		Breast	NA	No	FEMALE	NA	-22779	NA	NA	528	WHITE	A2	A1FW	54883111-d475-4515-ba3f-fece8a71e79e	No	YES	C50.9	8500-03-01	C50.9	0	62	2010	NOT HISPANIC OR LATINO	TUMOR FREE	YES	19			Right Upper Outer Quadrant	NA	Sentinel lymph node biopsy plus axillary dissection		Modified Radical Mastectomy				Infiltrating Ductal Carcinoma		Post (prior bilateral ovariectomy OR >12 mo since LMP with no prior hysterectomy)	Negative	NO					Negative	Core needle biopsy
TCGA-A2-A1FX		Breast	NA	No	FEMALE	NA	-22344	NA	NA	1847	WHITE	A2	A1FX	ac6d3ba9-f84f-4657-aa85-4d66fb7c09da	No	YES	C50.9	8500-03-01	C50.9	0	61	2008	NOT HISPANIC OR LATINO	TUMOR FREE	YES	24			Right Upper Outer Quadrant	1.1	Sentinel lymph node biopsy plus axillary dissection		Lumpectomy		Mastectomy NOS		Infiltrating Ductal Carcinoma		Post (prior bilateral ovariectomy OR >12 mo since LMP with no prior hysterectomy)	Positive	NO				Negative	Positive	Core needle biopsy		Negative
TCGA-A2-A1FZ		Breast	NA	No	FEMALE	NA	-23055	NA	NA	683	WHITE	A2	A1FZ	805bfe39-3695-43c2-93e4-d66d0559b89f	No	YES	C50.9	8500-03-01	C50.9	0	63	2010	NOT HISPANIC OR LATINO	TUMOR FREE	YES	3			Right	NA	Sentinel node biopsy alone		Simple Mastectomy				Infiltrating Ductal Carcinoma		Post (prior bilateral ovariectomy OR >12 mo since LMP with no prior hysterectomy)	Positive	YES	3 Point Scale	3+			Negative	Core needle biopsy
TCGA-A2-A1G0		Breast	NA	No	FEMALE	NA	-18002	NA	NA	616	WHITE	A2	A1G0	2e538802-2a31-4774-89a8-c6e4381a887d	No	YES	C50.9	8500-03-01	C50.9	0	49	2010	NOT HISPANIC OR LATINO		YES	19			Left Upper Inner Quadrant	1.2	Sentinel lymph node biopsy plus axillary dissection		Simple Mastectomy				Other, specify	Infiltrating Tubulolobular Carcinoma	Pre (<6 months since LMP AND no prior bilateral ovariectomy AND not on estrogen replacement)	Positive	NO	3 Point Scale	3+	2+		Negative	Core needle biopsy		Negative
TCGA-A2-A1G1		Breast	NA	No	FEMALE	NA	-31223	NA	NA	584	WHITE	A2	A1G1	75b5529b-565a-4eba-918a-910b2f441d32	No	YES	C50.9	8500-03-01	C50.9	0	85	2010	NOT HISPANIC OR LATINO	TUMOR FREE	YES	13			Right Upper Outer Quadrant	16.3	Sentinel lymph node biopsy plus axillary dissection		Lumpectomy				Infiltrating Ductal Carcinoma		Post (prior bilateral ovariectomy OR >12 mo since LMP with no prior hysterectomy)	Negative	NO			2+		Negative	Core needle biopsy		Positive
TCGA-A2-A1G4		Breast	NA	Yes	FEMALE	NA	-25966	NA	NA	595	WHITE	A2	A1G4	e3b555aa-7f0a-49c6-9b13-182c61a144c1	No	YES	C50.9	8500-03-01	C50.9	0	71	2010	NOT HISPANIC OR LATINO	TUMOR FREE	YES	15			Right Lower Outer Quadrant	NA	Axillary lymph node dissection alone		Modified Radical Mastectomy				Infiltrating Ductal Carcinoma		Post (prior bilateral ovariectomy OR >12 mo since LMP with no prior hysterectomy)	Positive	NO	3 Point Scale	3+			Negative	Core needle biopsy
TCGA-A2-A1G4		Breast	NA	Yes	FEMALE	NA	-25966	NA	NA	595	WHITE	A2	A1G4	e3b555aa-7f0a-49c6-9b13-182c61a144c1	No	YES	C50.9	8500-03-01	C50.9	0	71	2010	NOT HISPANIC OR LATINO	TUMOR FREE	YES	15			Right Lower Outer Quadrant	NA	Axillary lymph node dissection alone		Modified Radical Mastectomy				Infiltrating Ductal Carcinoma		Post (prior bilateral ovariectomy OR >12 mo since LMP with no prior hysterectomy)	Positive	NO	3 Point Scale	3+			Negative	Core needle biopsy
TCGA-A2-A1G6		Breast	NA	No	FEMALE	NA	-18514	NA	NA	501	WHITE	A2	A1G6	295cf595-4a29-46a3-a0c5-e5f08f947031	No	YES	C50.9	8500-03-01	C50.9	0	50	2010	NOT HISPANIC OR LATINO	TUMOR FREE	YES	9			Right	NA	Axillary lymph node dissection alone		Modified Radical Mastectomy				Infiltrating Ductal Carcinoma		Pre (<6 months since LMP AND no prior bilateral ovariectomy AND not on estrogen replacement)	Negative	NO			1+		Negative	Core needle biopsy
TCGA-A2-A259		Breast	NA	No	FEMALE	NA	-25666	NA	NA	1596	BLACK OR AFRICAN AMERICAN	A2	A259	3fc3755d-a3f8-4e2c-813f-ff124f2a75c1	No	YES	C50.9	8500-03-01	C50.9	0	70	2007	NOT HISPANIC OR LATINO	TUMOR FREE	YES	2			Left	1.1	Sentinel node biopsy alone		Lumpectomy				Infiltrating Ductal Carcinoma		Post (prior bilateral ovariectomy OR >12 mo since LMP with no prior hysterectomy)	Positive	YES	3 Point Scale				Close	Core needle biopsy		Negative
TCGA-A2-A25A		Breast	NA	Yes	FEMALE	NA	-16084	NA	NA	3276	WHITE	A2	A25A	aaea5f9c-b35b-47f8-93cb-bdc7b81844ff	No	YES	C50.9	8520-03-01	C50.9	0	44	2003	NOT HISPANIC OR LATINO	TUMOR FREE	YES	14			Left Upper Inner Quadrant	1.1	Axillary lymph node dissection alone		Simple Mastectomy				Infiltrating Lobular Carcinoma		Pre (<6 months since LMP AND no prior bilateral ovariectomy AND not on estrogen replacement)	Positive	YES			2+		Negative	Core needle biopsy		Negative
TCGA-A2-A25A		Breast	NA	Yes	FEMALE	NA	-16084	NA	NA	3276	WHITE	A2	A25A	aaea5f9c-b35b-47f8-93cb-bdc7b81844ff	No	YES	C50.9	8520-03-01	C50.9	0	44	2003	NOT HISPANIC OR LATINO	TUMOR FREE	YES	14			Left Upper Inner Quadrant	1.1	Axillary lymph node dissection alone		Simple Mastectomy				Infiltrating Lobular Carcinoma		Pre (<6 months since LMP AND no prior bilateral ovariectomy AND not on estrogen replacement)	Positive	YES			2+		Negative	Core needle biopsy		Negative
TCGA-A2-A25B		Breast	NA	No	FEMALE	NA	-14454	NA	NA	1291	BLACK OR AFRICAN AMERICAN	A2	A25B	eadf8482-e60e-4307-adb7-d5c3b9fa6cae	No	YES	C50.9	8500-03-01	C50.9	0	39	2010	NOT HISPANIC OR LATINO	TUMOR FREE	YES	8			Left Upper Outer Quadrant	0.93	Sentinel lymph node biopsy plus axillary dissection		Simple Mastectomy				Infiltrating Ductal Carcinoma		Pre (<6 months since LMP AND no prior bilateral ovariectomy AND not on estrogen replacement)	Positive	NO			2+		Close	Core needle biopsy		Negative
TCGA-A2-A25C		Breast	NA	No	FEMALE	NA	-18508	NA	NA	523	WHITE	A2	A25C	7aedb46a-48ec-4e0e-8baa-c9ea4c4a7cf1	No	YES	C50.9	8500-03-01	C50.9	0	50	2010	NOT HISPANIC OR LATINO	TUMOR FREE	YES	14			Left Lower Outer Quadrant	NA	Sentinel lymph node biopsy plus axillary dissection		Simple Mastectomy				Infiltrating Ductal Carcinoma		Pre (<6 months since LMP AND no prior bilateral ovariectomy AND not on estrogen replacement)	Positive	NO	3 Point Scale	3+	1+		Negative	Core needle biopsy
TCGA-A2-A25D		Breast	NA	No	FEMALE	NA	-32872	NA	NA	0	WHITE	A2	A25D	3b963d72-ba5c-467b-83c9-fbdb462510a3	No	YES	C50.9	8520-03-01	C50.9	0	90	2010	NOT HISPANIC OR LATINO	TUMOR FREE	YES	24			Right Upper Outer Quadrant	1.22	Axillary lymph node dissection alone		Lumpectomy				Infiltrating Lobular Carcinoma		Post (prior bilateral ovariectomy OR >12 mo since LMP with no prior hysterectomy)	Negative	NO			1+		Positive	Core needle biopsy		Negative
TCGA-A2-A25E		Breast	NA	No	FEMALE	NA	-12601	NA	NA	3204	BLACK OR AFRICAN AMERICAN	A2	A25E	ba89cb4f-cd63-47b1-9550-76fdaff89f2e	No	YES	C50.9	8500-03-01	C50.9	0	34	2004	NOT HISPANIC OR LATINO	TUMOR FREE	YES	10			Left Upper Outer Quadrant	2.1	Axillary lymph node dissection alone		Modified Radical Mastectomy				Infiltrating Ductal Carcinoma		Pre (<6 months since LMP AND no prior bilateral ovariectomy AND not on estrogen replacement)	Positive	NO			2+		Negative	Excisional Biopsy		Equivocal
TCGA-A2-A25F		Breast	NA	No	FEMALE	NA	-24319	NA	NA	322	WHITE	A2	A25F	c836951b-3ffb-4e20-8504-0eccb7d50dd4	No	YES	C50.9	8500-03-01	C50.9	0	66	2011	NOT HISPANIC OR LATINO	TUMOR FREE	YES	2			Right Upper Outer Quadrant	NA	Sentinel node biopsy alone		Lumpectomy				Infiltrating Ductal Carcinoma		Post (prior bilateral ovariectomy OR >12 mo since LMP with no prior hysterectomy)	Positive	YES					Negative	Core needle biopsy
TCGA-A2-A3KC		Breast	NA	No	FEMALE	NA	-20401	NA	NA	1102	BLACK OR AFRICAN AMERICAN	A2	A3KC	2D29A4AC-98E7-4663-9DD6-5681BC32AC2E	No	YES	C50.9	8520-03-01	C50.9	0	55	2011	NOT HISPANIC OR LATINO	TUMOR FREE	YES	19			Right Lower Outer Quadrant	1	Sentinel lymph node biopsy plus axillary dissection		Simple Mastectomy				Infiltrating Lobular Carcinoma		Pre (<6 months since LMP AND no prior bilateral ovariectomy AND not on estrogen replacement)	Positive	NO	3 Point Scale	3+	2+		Negative	Core needle biopsy		Negative
TCGA-A2-A3KD		Breast	NA	No	FEMALE	NA	-17372	NA	NA	1206	WHITE	A2	A3KD	BB026999-0AAB-4232-96D7-2C93B6C9691D	No	YES	C50.9	8480-03-01	C50.9	0	47	2010	NOT HISPANIC OR LATINO	TUMOR FREE	YES	19			Right Upper Outer Quadrant	1.2	Sentinel lymph node biopsy plus axillary dissection		Lumpectomy		Mastectomy NOS		Mucinous Carcinoma		Pre (<6 months since LMP AND no prior bilateral ovariectomy AND not on estrogen replacement)	Positive	YES	3 Point Scale		1+	Close	Positive	Core needle biopsy		Negative
TCGA-A2-A3XS		Breast	NA	No	FEMALE	NA	-23000	NA	1032	#NAME?	BLACK OR AFRICAN AMERICAN	A2	A3XS	A78B04B4-2380-4803-963E-E4E633CD69AB	No	YES	C50.9	8500-03-01	C50.9	0	62	2003	NOT HISPANIC OR LATINO	WITH TUMOR	YES	19			Left Upper Outer Quadrant	1.3	Sentinel lymph node biopsy plus axillary dissection		Lumpectomy		Mastectomy NOS		Infiltrating Ductal Carcinoma		Post (prior bilateral ovariectomy OR >12 mo since LMP with no prior hysterectomy)	Negative	YES				Negative	Positive	Core needle biopsy		Negative
TCGA-A2-A3XT		Breast	NA	No	FEMALE	NA	-16649	NA	NA	2770	BLACK OR AFRICAN AMERICAN	A2	A3XT	C72CB184-462D-4009-9CDB-848782FF8A76	No	YES	C50.9	8500-03-01	C50.9	0	45	2006	NOT HISPANIC OR LATINO	TUMOR FREE	YES	13			Left	1.13	Other (specify)	FNA plus axillary lymph node dissection	Modified Radical Mastectomy				Infiltrating Ductal Carcinoma		Pre (<6 months since LMP AND no prior bilateral ovariectomy AND not on estrogen replacement)	Negative	NO					Negative	Excisional Biopsy		Negative
TCGA-A2-A3XU		Breast	NA	No	FEMALE	NA	-13046	NA	912	#NAME?	BLACK OR AFRICAN AMERICAN	A2	A3XU	A8E7D8A4-BBF0-496B-B387-8E014CFDCEA6	No	YES	C50.9	8500-03-01	C50.9	0	35	2006	NOT HISPANIC OR LATINO	WITH TUMOR	YES	12			Left	1.1	Sentinel lymph node biopsy plus axillary dissection		Lumpectomy				Infiltrating Ductal Carcinoma		Post (prior bilateral ovariectomy OR >12 mo since LMP with no prior hysterectomy)	Negative	NO					Negative	Excisional Biopsy		Negative
TCGA-A2-A3XV		Breast	NA	No	FEMALE	NA	-16971	NA	NA	996	BLACK OR AFRICAN AMERICAN	A2	A3XV	189E1F27-7738-413A-A4D4-97D41D592A13	No	YES	C50.9	8500-03-01	C50.9	0	46	2011	NOT HISPANIC OR LATINO	TUMOR FREE	YES	4			Right	2.6	Sentinel node biopsy alone		Lumpectomy				Infiltrating Ductal Carcinoma		Pre (<6 months since LMP AND no prior bilateral ovariectomy AND not on estrogen replacement)	Negative	YES	3 Point Scale	1+	2+		Negative	Core needle biopsy		Positive
TCGA-A2-A3XW		Breast	NA	No	FEMALE	NA	-15670	NA	NA	1712	BLACK OR AFRICAN AMERICAN	A2	A3XW	C02699B5-580A-4D55-971E-F4692B2CCE57	No	YES	C50.9	8500-03-01	C50.9	0	42	2009	NOT HISPANIC OR LATINO	TUMOR FREE	YES	18			Right	1.31	Sentinel lymph node biopsy plus axillary dissection		Simple Mastectomy				Infiltrating Ductal Carcinoma		Pre (<6 months since LMP AND no prior bilateral ovariectomy AND not on estrogen replacement)	Negative	YES	3 Point Scale	2+			Negative	Core needle biopsy		Negative
TCGA-A2-A3XX		Breast	NA	No	FEMALE	NA	-17981	NA	NA	#NAME?	BLACK OR AFRICAN AMERICAN	A2	A3XX	53886143-C1C6-40E9-88E6-E4E5E0271FC8	No	YES	C50.9	8500-03-01	C50.9	0	49	2009	NOT HISPANIC OR LATINO	TUMOR FREE	YES	1			Left Lower Outer Quadrant	1.25	Sentinel node biopsy alone		Simple Mastectomy				Infiltrating Ductal Carcinoma		Post (prior bilateral ovariectomy OR >12 mo since LMP with no prior hysterectomy)	Negative	YES			1+		Negative	Core needle biopsy		Negative
TCGA-A2-A3XY		Breast	NA	No	FEMALE	NA	-18059	NA	NA	1064	BLACK OR AFRICAN AMERICAN	A2	A3XY	DEBA32E4-0E68-4711-941B-3B63BD965AFB	No	YES	C50.9	8500-03-01	C50.9	0	49	2010	NOT HISPANIC OR LATINO	TUMOR FREE	YES	16			Left Upper Outer Quadrant	1.13	Axillary lymph node dissection alone		Modified Radical Mastectomy				Infiltrating Ductal Carcinoma		Post (prior bilateral ovariectomy OR >12 mo since LMP with no prior hysterectomy)	Negative	NO					Negative	Core needle biopsy		Negative
TCGA-A2-A3XZ		Breast	NA	No	FEMALE	NA	-16978	NA	NA	1532	BLACK OR AFRICAN AMERICAN	A2	A3XZ	FE7F74B8-20F4-4471-91DC-4CCA8C68E5C0	No	YES	C50.9	8500-03-01	C50.9	0	46	2009	NOT HISPANIC OR LATINO	TUMOR FREE	YES	3			Left Upper Inner QuadrantLeft Upper Outer Quadrant	NA	Sentinel node biopsy alone		Simple Mastectomy				Infiltrating Ductal Carcinoma		Pre (<6 months since LMP AND no prior bilateral ovariectomy AND not on estrogen replacement)	Negative	YES			3+		Negative	Core needle biopsy
TCGA-A2-A3Y0		Breast	NA	No	FEMALE	NA	-21024	NA	NA	1546	BLACK OR AFRICAN AMERICAN	A2	A3Y0	174850B4-5EC2-462B-A890-89BD1716B3C2	No	YES	C50.9	8500-03-01	C50.9	0	57	2010	NOT HISPANIC OR LATINO	TUMOR FREE	YES	39			Left Upper Outer Quadrant	NA	Axillary lymph node dissection alone		Modified Radical Mastectomy				Infiltrating Ductal Carcinoma		Post (prior bilateral ovariectomy OR >12 mo since LMP with no prior hysterectomy)	Negative	NO	3 Point Scale	3+	1+		Close	Core needle biopsy
TCGA-A2-A4RW		Breast	NA	No	FEMALE	NA	-18060	NA	NA	222	WHITE	A2	A4RW	0D146997-CFDC-4587-888C-E876FC455C80	No	YES	C50.9	8520-03-01	C50.9	0	49	2011	NOT HISPANIC OR LATINO	TUMOR FREE	YES	27			RightRight Upper Outer Quadrant	NA	Axillary lymph node dissection alone		Modified Radical Mastectomy				Infiltrating Lobular Carcinoma		Pre (<6 months since LMP AND no prior bilateral ovariectomy AND not on estrogen replacement)	Positive	NO	3 Point Scale	3+	1+		Negative	Core needle biopsy
TCGA-A2-A4RX		Breast	NA	No	FEMALE	NA	-24779	NA	NA	742	BLACK OR AFRICAN AMERICAN	A2	A4RX	D111C4AB-B39A-4A7C-8D8E-CB342BC10627	No	YES	C50.9	8575-03-01	C50.9	0	67	2012	NOT HISPANIC OR LATINO		YES	3			Right Lower Outer Quadrant	NA	Sentinel node biopsy alone		Simple Mastectomy				Metaplastic Carcinoma		Post (prior bilateral ovariectomy OR >12 mo since LMP with no prior hysterectomy)	Positive	YES	3 Point Scale	1+	1+		Negative	Core needle biopsy
TCGA-A2-A4RY		Breast	NA	No	FEMALE	NA	-17157	NA	NA	648	WHITE	A2	A4RY	5A53EC47-E63F-44A2-8078-87659544FB04	No	YES	C50.9	8520-03-01	C50.9	0	46	2012	NOT HISPANIC OR LATINO	TUMOR FREE	YES	30			Right	NA	Axillary lymph node dissection alone		Modified Radical Mastectomy				Infiltrating Lobular Carcinoma		Pre (<6 months since LMP AND no prior bilateral ovariectomy AND not on estrogen replacement)	Positive	NO	3 Point Scale	2+	1+		Negative	Core needle biopsy
TCGA-A2-A4S0		Breast	NA	No	FEMALE	NA	-28416	NA	NA	706	WHITE	A2	A4S0	A53DD490-E0BA-419A-90C6-B905E241A8E5	No	YES	C50.9	8480-03-01	C50.9	0	77	2012	NOT HISPANIC OR LATINO		YES	1			Right Upper Outer Quadrant	NA	Sentinel node biopsy alone		Simple Mastectomy				Mucinous Carcinoma		Post (prior bilateral ovariectomy OR >12 mo since LMP with no prior hysterectomy)	Positive	YES	3 Point Scale	3+	1+		Negative	Core needle biopsy
TCGA-A2-A4S1		Breast	NA	No	FEMALE	NA	-24353	NA	NA	820	WHITE	A2	A4S1	843C8F16-5E59-40D4-9ECC-8A75375156F6	No	YES	C50.9	8575-03-01	C50.9	0	66	2012	NOT HISPANIC OR LATINO	TUMOR FREE	YES	1			Right Upper Outer Quadrant	NA	Sentinel node biopsy alone		Lumpectomy				Metaplastic Carcinoma		Post (prior bilateral ovariectomy OR >12 mo since LMP with no prior hysterectomy)	Negative	YES	3 Point Scale	1+			Negative	Core needle biopsy
TCGA-A2-A4S2		Breast	NA	No	FEMALE	NA	-22936	NA	NA	643	WHITE	A2	A4S2	9DDC014D-9A8B-407B-845F-452A73F08E5E	No	YES	C50.9	8524-03-01	C50.9	0	62	2012	NOT HISPANIC OR LATINO	TUMOR FREE	YES	10			Right	NA	Axillary lymph node dissection alone		Modified Radical Mastectomy				Infiltrating Lobular Carcinoma		Post (prior bilateral ovariectomy OR >12 mo since LMP with no prior hysterectomy)	Positive	NO	3 Point Scale	2+	1+		Negative	Core needle biopsy
TCGA-A2-A4S3		Breast	NA	No	FEMALE	NA	-21762	NA	NA	666	BLACK OR AFRICAN AMERICAN	A2	A4S3	418C11E8-2670-48D5-BBF5-95B46BFF1201	No	YES	C50.9	8500-03-01	C50.9	0	59	2012	NOT HISPANIC OR LATINO	TUMOR FREE	YES	15			Left Upper Outer Quadrant	NA	Axillary lymph node dissection alone		Modified Radical Mastectomy				Infiltrating Ductal Carcinoma		Post (prior bilateral ovariectomy OR >12 mo since LMP with no prior hysterectomy)	Positive	NO					Negative	Core needle biopsy
TCGA-A7-A0CD		Breast	NA	Yes	FEMALE	NA	-24242	NA	NA	1165	WHITE	A7	A0CD	09765b0a-94f6-47d2-af56-93368084ac3a	No	YES	C50.9	8500-03-01	C50.9	0	66	2009	NOT HISPANIC OR LATINO	TUMOR FREE		2			Left	1.2	Sentinel node biopsy alone		Lumpectomy				Infiltrating Ductal Carcinoma		Indeterminate (neither Pre or Postmenopausal)	Positive	NO			2+		Negative	Core needle biopsy		Negative
TCGA-A7-A0CD		Breast	NA	Yes	FEMALE	NA	-24242	NA	NA	1165	WHITE	A7	A0CD	09765b0a-94f6-47d2-af56-93368084ac3a	No	YES	C50.9	8500-03-01	C50.9	0	66	2009	NOT HISPANIC OR LATINO	TUMOR FREE		2			Left	1.2	Sentinel node biopsy alone		Lumpectomy				Infiltrating Ductal Carcinoma		Indeterminate (neither Pre or Postmenopausal)	Positive	NO			2+		Negative	Core needle biopsy		Negative
TCGA-A7-A0CE		Breast	NA	No	FEMALE	NA	-20863	NA	NA	1074	WHITE	A7	A0CE	9d95a65b-e41d-4f93-92d4-99dce29ff40d	No	YES	C50.9	8500-03-01	C50.9	0	57	2009	NOT HISPANIC OR LATINO	TUMOR FREE		1			Left	1.1	Sentinel lymph node biopsy plus axillary dissection		Lumpectomy				Infiltrating Ductal Carcinoma		Indeterminate (neither Pre or Postmenopausal)	Negative	YES			2+		Negative	Core needle biopsy		Negative
TCGA-A7-A0CG		Breast	NA	No	FEMALE	NA	-28596	NA	NA	1043	WHITE	A7	A0CG	67eef990-5ff4-45d1-843d-d22d7848f130	No	YES	C50.9	8522-03-01	C50.9	0	78	2010	NOT HISPANIC OR LATINO	TUMOR FREE		5			Right Upper Outer QuadrantRight	NA	Sentinel lymph node biopsy plus axillary dissection		Lumpectomy				Mixed Histology (please specify)	Mixed infiltrating lobular and grade 1 ductal carcinoma	Post (prior bilateral ovariectomy OR >12 mo since LMP with no prior hysterectomy)	Negative	YES			1+		Close	Core needle biopsy
TCGA-A7-A0CH		Breast	NA	No	FEMALE	NA	-29104	NA	NA	1079	WHITE	A7	A0CH	9de678e5-67ed-4453-a98b-7ac351d5d0f1	No	YES	C50.9	8500-03-01	C50.9	0	79	2009	NOT HISPANIC OR LATINO	TUMOR FREE		2			Left Upper Outer QuadrantLeft	NA	Sentinel node biopsy alone		Simple Mastectomy				Infiltrating Ductal Carcinoma		Post (prior bilateral ovariectomy OR >12 mo since LMP with no prior hysterectomy)		YES					Negative	Core needle biopsy
TCGA-A7-A0CJ		Breast	NA	No	FEMALE	NA	-21014	NA	NA	931	WHITE	A7	A0CJ	d69e59a8-b10b-46f5-b859-b6c178d90506	No	YES	C50.9	8500-03-01	C50.9	0	57	2010	NOT HISPANIC OR LATINO	TUMOR FREE		1			Left	NA	Sentinel lymph node biopsy plus axillary dissection		Lumpectomy	Re-excision of the inferior margin	Other		Infiltrating Ductal Carcinoma		Post (prior bilateral ovariectomy OR >12 mo since LMP with no prior hysterectomy)	Positive	YES			1+		Positive	Core needle biopsy
TCGA-A7-A0D9		Breast	NA	No	FEMALE	NA	-13836	NA	NA	1139	WHITE	A7	A0D9	17baef7c-d97d-4b98-ab53-503ef856523d	No	YES	C50.9	8500-03-01	C50.9	0	37	2009	NOT HISPANIC OR LATINO	TUMOR FREE		1			Left Upper Outer QuadrantLeft	NA	Axillary lymph node dissection alone		Simple Mastectomy				Infiltrating Ductal Carcinoma		Pre (<6 months since LMP AND no prior bilateral ovariectomy AND not on estrogen replacement)	Negative	YES			1+		Negative	Core needle biopsy
TCGA-A7-A0DA		Breast	NA	No	FEMALE	NA	-22708	NA	NA	1085	WHITE	A7	A0DA	3afa1e93-1df8-4e4c-aaa4-557463f4bb77	No	YES	C50.9	8500-03-01	C50.9	0	62	2009	NOT HISPANIC OR LATINO	TUMOR FREE		1			Left Lower Outer Quadrant	NA	Sentinel lymph node biopsy plus axillary dissection		Lumpectomy				Infiltrating Ductal Carcinoma		Post (prior bilateral ovariectomy OR >12 mo since LMP with no prior hysterectomy)	Negative				1+		Negative	Core needle biopsy
TCGA-A7-A0DB	TCGAFPPP	Breast	NA	No	FEMALE	NA	-20570	NA	NA	1007	WHITE	A7	A0DB	f130f376-5801-40f9-975d-a7e2f7b5670d	No	YES	C50.9	8500-03-01	C50.9	0	56	2009	NOT HISPANIC OR LATINO	TUMOR FREE		4			Right	NA	Sentinel lymph node biopsy plus axillary dissection		Simple Mastectomy				Infiltrating Ductal Carcinoma		Post (prior bilateral ovariectomy OR >12 mo since LMP with no prior hysterectomy)	Positive	YES			1+		Close	Core needle biopsy
TCGA-A7-A0DC		Breast	NA	No	FEMALE	NA	-23294	NA	NA	906	WHITE	A7	A0DC	cb9f5e50-f49d-4899-8895-9367afcc1015	No	YES	C50.9	8500-03-01	C50.9	0	63	2009	NOT HISPANIC OR LATINO	TUMOR FREE		3			Right Upper Outer QuadrantRight	NA	Sentinel lymph node biopsy plus axillary dissection		Simple Mastectomy				Infiltrating Ductal Carcinoma		Post (prior bilateral ovariectomy OR >12 mo since LMP with no prior hysterectomy)	Negative	YES			1+		Negative	Tumor resection
TCGA-A7-A13D	TCGAFPPP	Breast	NA	No	FEMALE	NA	-17070	NA	NA	965	BLACK OR AFRICAN AMERICAN	A7	A13D	8785012f-f73e-4d68-87cf-1d804af32782	No	YES	C50.9	8500-03-01	C50.9	0	46	2010	NOT HISPANIC OR LATINO	TUMOR FREE		4			Right Upper Outer Quadrant	1.1	Sentinel node biopsy alone		Lumpectomy		Lumpectomy		Infiltrating Ductal Carcinoma		Post (prior bilateral ovariectomy OR >12 mo since LMP with no prior hysterectomy)	Positive	NO			2+	Negative	Close	Core needle biopsy		Negative
TCGA-A7-A13E	TCGAFPPP	Breast	NA	No	FEMALE	NA	-22690	NA	NA	326	WHITE	A7	A13E	8c7e74e0-71ef-49b8-9217-94b8ef740ef9	No	YES	C50.9	8500-03-01	C50.9	0	62	2010	NOT HISPANIC OR LATINO	TUMOR FREE		12			Left Upper Outer Quadrant	1.1	Sentinel lymph node biopsy plus axillary dissection		Lumpectomy				Infiltrating Ductal Carcinoma		Post (prior bilateral ovariectomy OR >12 mo since LMP with no prior hysterectomy)	Negative	NO			2+		Negative	Core needle biopsy		Negative
TCGA-A7-A13F		Breast	NA	No	FEMALE	NA	-16363	NA	NA	765	WHITE	A7	A13F	2cf68894-168b-458b-af4f-53cad72989a8	No	YES	C50.9	8500-03-01	C50.9	0	44	2010	NOT HISPANIC OR LATINO	TUMOR FREE		11			Right Upper Outer Quadrant	1.1	Sentinel lymph node biopsy plus axillary dissection		Modified Radical Mastectomy				Infiltrating Ductal Carcinoma		Pre (<6 months since LMP AND no prior bilateral ovariectomy AND not on estrogen replacement)	Positive	NO			2+		Negative	Core needle biopsy		Negative
TCGA-A7-A13G		Breast	NA	Yes	FEMALE	NA	-28969	NA	NA	718	WHITE	A7	A13G	6cd9baf5-bbe0-4c1e-a87f-c53b3af22890	No	YES	C50.9	8500-03-01	C50.9	0	79	2010	NOT HISPANIC OR LATINO	TUMOR FREE	YES	1			Left	NA	Sentinel node biopsy alone		Simple Mastectomy				Infiltrating Ductal Carcinoma		Post (prior bilateral ovariectomy OR >12 mo since LMP with no prior hysterectomy)	Positive	NO			1+		Negative	Core needle biopsy
TCGA-A7-A13G		Breast	NA	Yes	FEMALE	NA	-28969	NA	NA	718	WHITE	A7	A13G	6cd9baf5-bbe0-4c1e-a87f-c53b3af22890	No	YES	C50.9	8500-03-01	C50.9	0	79	2010	NOT HISPANIC OR LATINO	TUMOR FREE	YES	1			Left	NA	Sentinel node biopsy alone		Simple Mastectomy				Infiltrating Ductal Carcinoma		Post (prior bilateral ovariectomy OR >12 mo since LMP with no prior hysterectomy)	Positive	NO			1+		Negative	Core needle biopsy
TCGA-A7-A13H		Breast	NA	No	FEMALE	NA	-22643	NA	NA	899	WHITE	A7	A13H	2E243F0E-9D7D-4CB0-9678-70607F90430A	No	YES	C50.9	8520-03-01	C50.9	0	61	2010	NOT HISPANIC OR LATINO	TUMOR FREE	YES	12			Right	2.2	Sentinel lymph node biopsy plus axillary dissection		Simple Mastectomy				Infiltrating Lobular Carcinoma		Post (prior bilateral ovariectomy OR >12 mo since LMP with no prior hysterectomy)	Positive	YES			2+		Negative	Core needle biopsy		Negative
TCGA-A7-A26E	TCGAFPPP	Breast	NA	Yes	FEMALE	NA	-26274	NA	NA	954	WHITE	A7	A26E	011b9b2d-ebe5-42bf-9662-d922faccc7a1	No	YES	C50.9	8520-03-01	C50.9	0	71	2010	NOT HISPANIC OR LATINO	TUMOR FREE	YES	16			Left	NA	Sentinel lymph node biopsy plus axillary dissection		Simple Mastectomy				Infiltrating Lobular Carcinoma		Post (prior bilateral ovariectomy OR >12 mo since LMP with no prior hysterectomy)	Positive	NO	3 Point Scale		1+		Negative	Core needle biopsy
TCGA-A7-A26E	TCGAFPPP	Breast	NA	Yes	FEMALE	NA	-26274	NA	NA	954	WHITE	A7	A26E	011b9b2d-ebe5-42bf-9662-d922faccc7a1	No	YES	C50.9	8520-03-01	C50.9	0	71	2010	NOT HISPANIC OR LATINO	TUMOR FREE	YES	16			Left	NA	Sentinel lymph node biopsy plus axillary dissection		Simple Mastectomy				Infiltrating Lobular Carcinoma		Post (prior bilateral ovariectomy OR >12 mo since LMP with no prior hysterectomy)	Positive	NO	3 Point Scale		1+		Negative	Core needle biopsy
TCGA-A7-A26F		Breast	NA	Yes	FEMALE	NA	-20210	NA	NA	738	WHITE	A7	A26F	3b7b9c1e-a84c-47ed-983c-9e4b00cbf01a	No	YES	C50.9	8575-03-01	C50.9	0	55	2010	NOT HISPANIC OR LATINO		YES	1			Left	1.1	Sentinel node biopsy alone		Lumpectomy				Other, specify	Adenocarcinoma with squamous differentiation, metaplastic	Post (prior bilateral ovariectomy OR >12 mo since LMP with no prior hysterectomy)	Negative	NO			2+	Negative	Close	Fine needle aspiration biopsy		Negative
TCGA-A7-A26F		Breast	NA	Yes	FEMALE	NA	-20210	NA	NA	738	WHITE	A7	A26F	3b7b9c1e-a84c-47ed-983c-9e4b00cbf01a	No	YES	C50.9	8575-03-01	C50.9	0	55	2010	NOT HISPANIC OR LATINO		YES	1			Left	1.1	Sentinel node biopsy alone		Lumpectomy				Other, specify	Adenocarcinoma with squamous differentiation, metaplastic	Post (prior bilateral ovariectomy OR >12 mo since LMP with no prior hysterectomy)	Negative	NO			2+	Negative	Close	Fine needle aspiration biopsy		Negative
TCGA-A7-A26G		Breast	NA	No	FEMALE	NA	-18362	NA	NA	722	BLACK OR AFRICAN AMERICAN	A7	A26G	5ed024e8-d05e-4c65-9441-eda9930ccc82	No	YES	C50.9	8575-03-01	C50.9	0	50	2010	NOT HISPANIC OR LATINO		YES	2			Right	NA	Sentinel lymph node biopsy plus axillary dissection		Other			Total Mastectomy	Other, specify	Invasive ductal carcinoma with Metaplastic features (Area of sarcomatoid carcinoma)	Pre (<6 months since LMP AND no prior bilateral ovariectomy AND not on estrogen replacement)	Negative	NO					Negative	Core needle biopsy
TCGA-A7-A26H		Breast	NA	Yes	FEMALE	NA	-26423	NA	NA	724	WHITE	A7	A26H	dddd8e2f-e540-418a-b02e-698d18a12c14	No	YES	C50.9	8500-03-01	C50.9	0	72	2011	NOT HISPANIC OR LATINO		YES	5			Left	2.6	Sentinel lymph node biopsy plus axillary dissection		Other			Bilateral Mastectomy	Infiltrating Ductal Carcinoma		Post (prior bilateral ovariectomy OR >12 mo since LMP with no prior hysterectomy)	Negative	NO			2+		Negative	Core needle biopsy		Positive
TCGA-A7-A26H		Breast	NA	Yes	FEMALE	NA	-26423	NA	NA	724	WHITE	A7	A26H	dddd8e2f-e540-418a-b02e-698d18a12c14	No	YES	C50.9	8500-03-01	C50.9	0	72	2011	NOT HISPANIC OR LATINO		YES	5			Left	2.6	Sentinel lymph node biopsy plus axillary dissection		Other			Bilateral Mastectomy	Infiltrating Ductal Carcinoma		Post (prior bilateral ovariectomy OR >12 mo since LMP with no prior hysterectomy)	Negative	NO			2+		Negative	Core needle biopsy		Positive
TCGA-A7-A26I		Breast	NA	Yes	FEMALE	NA	-23948	NA	NA	661	WHITE	A7	A26I	b2ecbc0f-2c30-4200-8d5e-7b95424bcadb	No	YES	C50.9	8500-03-01	C50.9	0	65	2011	NOT HISPANIC OR LATINO		YES	2			Left	1.1	Axillary lymph node dissection alone		Lumpectomy	Re-Excision of Superior Margin	Other		Infiltrating Ductal Carcinoma		Post (prior bilateral ovariectomy OR >12 mo since LMP with no prior hysterectomy)	Negative	NO			2+	Negative	Close	Fine needle aspiration biopsy		Negative
TCGA-A7-A26I		Breast	NA	Yes	FEMALE	NA	-23948	NA	NA	661	WHITE	A7	A26I	b2ecbc0f-2c30-4200-8d5e-7b95424bcadb	No	YES	C50.9	8500-03-01	C50.9	0	65	2011	NOT HISPANIC OR LATINO		YES	2			Left	1.1	Axillary lymph node dissection alone		Lumpectomy	Re-Excision of Superior Margin	Other		Infiltrating Ductal Carcinoma		Post (prior bilateral ovariectomy OR >12 mo since LMP with no prior hysterectomy)	Negative	NO			2+	Negative	Close	Fine needle aspiration biopsy		Negative
TCGA-A7-A26J	TCGAFPPP	Breast	NA	No	FEMALE	NA	-17930	NA	NA	627	WHITE	A7	A26J	6cb6f179-defd-4661-af0a-c353b74c0c49	No	YES	C50.9	8500-03-01	C50.9	0	49	2011	NOT HISPANIC OR LATINO	WITH TUMOR	YES	4			Left	NA	Sentinel lymph node biopsy plus axillary dissection		Simple Mastectomy				Infiltrating Ductal Carcinoma		Pre (<6 months since LMP AND no prior bilateral ovariectomy AND not on estrogen replacement)	Positive	NO	3 Point Scale		1+		Negative	Core needle biopsy
TCGA-A7-A2KD		Breast	NA	Yes	FEMALE	NA	-19563	NA	NA	679	BLACK OR AFRICAN AMERICAN	A7	A2KD	92654F8D-5137-4FFD-AAA3-5AE38EB88226	No	YES	C50.9	8500-03-01	C50.9	0	53	2011	NOT HISPANIC OR LATINO		YES	10			Right	NA	No axillary staging		Modified Radical Mastectomy				Infiltrating Ductal Carcinoma		Post (prior bilateral ovariectomy OR >12 mo since LMP with no prior hysterectomy)	Positive	NO	3 Point Scale	3+	3+		Negative	Core needle biopsy
TCGA-A7-A2KD		Breast	NA	Yes	FEMALE	NA	-19563	NA	NA	679	BLACK OR AFRICAN AMERICAN	A7	A2KD	92654F8D-5137-4FFD-AAA3-5AE38EB88226	No	YES	C50.9	8500-03-01	C50.9	0	53	2011	NOT HISPANIC OR LATINO		YES	10			Right	NA	No axillary staging		Modified Radical Mastectomy				Infiltrating Ductal Carcinoma		Post (prior bilateral ovariectomy OR >12 mo since LMP with no prior hysterectomy)	Positive	NO	3 Point Scale	3+	3+		Negative	Core needle biopsy
TCGA-A7-A3IY		Breast	NA	No	FEMALE	NA	-26042	NA	NA	345	WHITE	A7	A3IY	6B4E0262-F589-4532-B578-9F2D76C19D90	No	YES	C50.9	8480-03-01	C50.9	0	71	2011	NOT HISPANIC OR LATINO	TUMOR FREE	YES	1			Right Upper Outer Quadrant	NA	Sentinel node biopsy alone		Lumpectomy		Lumpectomy		Mucinous Carcinoma		Post (prior bilateral ovariectomy OR >12 mo since LMP with no prior hysterectomy)	Positive	NO				Negative	Close	Core needle biopsy
TCGA-A7-A3IZ		Breast	NA	No	FEMALE	NA	-22997	NA	NA	322	WHITE	A7	A3IZ	15FF4B02-BB69-4D24-8A07-B82F428E428D	No	YES	C50.9	8520-03-01	C50.9	0	62	2011	NOT HISPANIC OR LATINO	TUMOR FREE	YES	1			Right	1	Sentinel lymph node biopsy plus axillary dissection		Lumpectomy	Reexcision	Other		Infiltrating Lobular Carcinoma		Post (prior bilateral ovariectomy OR >12 mo since LMP with no prior hysterectomy)	Negative	YES			2+	Negative	Positive	Core needle biopsy		Negative
TCGA-A7-A3J0		Breast	NA	No	FEMALE	NA	-22672	NA	NA	313	WHITE	A7	A3J0	DA70CF7E-0E61-4C72-B4C5-C408569D11B8	No	YES	C50.9	8480-03-01	C50.9	0	62	2011	NOT HISPANIC OR LATINO	TUMOR FREE	YES	2			Right	NA	Sentinel node biopsy alone		Lumpectomy				Mucinous Carcinoma		Post (prior bilateral ovariectomy OR >12 mo since LMP with no prior hysterectomy)	Positive	NO			1+		Negative	Core needle biopsy
TCGA-A7-A3J1		Breast	NA	Yes	FEMALE	NA	-23209	NA	NA	343	WHITE	A7	A3J1	8F9AD301-6699-4078-A80D-886E40894AF7	No	YES	C50.9	8520-03-01	C50.9	0	63	2011	NOT HISPANIC OR LATINO	TUMOR FREE	YES	1			Left	NA	Sentinel lymph node biopsy plus axillary dissection		Lumpectomy				Infiltrating Lobular Carcinoma		Post (prior bilateral ovariectomy OR >12 mo since LMP with no prior hysterectomy)	Positive						Negative	Core needle biopsy
TCGA-A7-A3J1		Breast	NA	Yes	FEMALE	NA	-23209	NA	NA	343	WHITE	A7	A3J1	8F9AD301-6699-4078-A80D-886E40894AF7	No	YES	C50.9	8520-03-01	C50.9	0	63	2011	NOT HISPANIC OR LATINO	TUMOR FREE	YES	1			Left	NA	Sentinel lymph node biopsy plus axillary dissection		Lumpectomy				Infiltrating Lobular Carcinoma		Post (prior bilateral ovariectomy OR >12 mo since LMP with no prior hysterectomy)	Positive						Negative	Core needle biopsy
TCGA-A7-A3RF		Breast	NA	No	FEMALE	NA	-29184	NA	NA	408	WHITE	A7	A3RF	7451AF3C-ACC0-4D79-8429-6B8BE96911D8	No	YES	C50.9	8480-03-01	C50.9	0	79	2012	NOT HISPANIC OR LATINO	TUMOR FREE	YES	2			Left Upper Outer Quadrant	NA	Sentinel node biopsy alone		Lumpectomy	Left breast reexcision	Other		Mucinous Carcinoma		Post (prior bilateral ovariectomy OR >12 mo since LMP with no prior hysterectomy)	Positive	NO				Negative	Positive	Core needle biopsy
TCGA-A7-A425		Breast	NA	No	FEMALE	NA	-25678	NA	NA	447	WHITE	A7	A425	A8F5C479-8685-4E2D-BB60-63F1CC651083	No	YES	C50.9	8520-03-01	C50.9	0	70	2012	NOT HISPANIC OR LATINO		YES	19			Right	1.1	Sentinel lymph node biopsy plus axillary dissection		Modified Radical Mastectomy				Infiltrating Lobular Carcinoma		Post (prior bilateral ovariectomy OR >12 mo since LMP with no prior hysterectomy)	Positive	YES	3 Point Scale	3+	3+		Negative	Core needle biopsy		Negative
TCGA-A7-A426		Breast	NA	Yes	FEMALE	NA	-18296	NA	NA	364	WHITE	A7	A426	D48E9F25-F083-4F88-A92D-C12D9F765BA6	No	YES	C50.9	8520-03-01	C50.9	0	50	2012	NOT HISPANIC OR LATINO		YES	20			Right	NA	Sentinel lymph node biopsy plus axillary dissection		Simple Mastectomy				Infiltrating Lobular Carcinoma		Pre (<6 months since LMP AND no prior bilateral ovariectomy AND not on estrogen replacement)	Positive	YES	3 Point Scale	2+			Negative	Core needle biopsy
TCGA-A7-A426		Breast	NA	Yes	FEMALE	NA	-18296	NA	NA	364	WHITE	A7	A426	D48E9F25-F083-4F88-A92D-C12D9F765BA6	No	YES	C50.9	8520-03-01	C50.9	0	50	2012	NOT HISPANIC OR LATINO		YES	20			Right	NA	Sentinel lymph node biopsy plus axillary dissection		Simple Mastectomy				Infiltrating Lobular Carcinoma		Pre (<6 months since LMP AND no prior bilateral ovariectomy AND not on estrogen replacement)	Positive	YES	3 Point Scale	2+			Negative	Core needle biopsy
TCGA-A7-A4SA		Breast	NA	No	FEMALE	NA	-14906	NA	NA	454	WHITE	A7	A4SA	A2EFE7E1-ACA3-440F-825F-ED621EDCA69F	No	YES	C50.9	8520-03-01	C50.9	0	40	2012	NOT HISPANIC OR LATINO	TUMOR FREE	YES	10			Left Lower Outer Quadrant	NA	Sentinel lymph node biopsy plus axillary dissection		Simple Mastectomy				Infiltrating Lobular Carcinoma		Pre (<6 months since LMP AND no prior bilateral ovariectomy AND not on estrogen replacement)	Negative	YES	3 Point Scale		1+		Negative	Core needle biopsy
TCGA-A7-A4SB		Breast	NA	No	FEMALE	NA	-20539	NA	NA	418	WHITE	A7	A4SB	A947A945-4721-45CC-BC45-13B8EA41C10E	No	YES	C50.9	8520-03-01	C50.9	0	56	2012	NOT HISPANIC OR LATINO	TUMOR FREE	YES	2			Right Upper Outer Quadrant	NA	Sentinel node biopsy alone		Lumpectomy	Right Breast reexcision	Other		Infiltrating Lobular Carcinoma		Post (prior bilateral ovariectomy OR >12 mo since LMP with no prior hysterectomy)	Positive	YES	3 Point Scale			Negative	Positive	Core needle biopsy
TCGA-A7-A4SC		Breast	NA	No	FEMALE	NA	-23008	NA	NA	446	WHITE	A7	A4SC	EC0AB947-9341-4FFF-BDA4-FDFB9434D508	No	YES	C50.9	8520-03-01	C50.9	0	62	2012	NOT HISPANIC OR LATINO	TUMOR FREE	YES	1			Right Upper Outer Quadrant	1.1			Simple Mastectomy				Infiltrating Lobular Carcinoma		Post (prior bilateral ovariectomy OR >12 mo since LMP with no prior hysterectomy)	Negative	YES			3+		Negative	Core needle biopsy		Negative
TCGA-A7-A4SD		Breast	NA	No	FEMALE	NA	-19131	NA	NA	441	BLACK OR AFRICAN AMERICAN	A7	A4SD	8C09F413-E938-4F2E-A414-84F0E7FCFE41	No	YES	C50.9	8500-03-01	C50.9	0	52	2012	NOT HISPANIC OR LATINO	TUMOR FREE	YES	6			Right	1.3	Sentinel node biopsy alone		Simple Mastectomy				Infiltrating Ductal Carcinoma		Post (prior bilateral ovariectomy OR >12 mo since LMP with no prior hysterectomy)	Negative	YES			2+		Negative	Core needle biopsy		Negative
TCGA-A7-A4SE		Breast	NA	No	FEMALE	NA	-20080	NA	NA	644	BLACK OR AFRICAN AMERICAN	A7	A4SE	DBF6F981-15CC-40AD-91AC-A66360405FBD	No	YES	C50.9	8500-03-01	C50.9	0	54	2011	NOT HISPANIC OR LATINO	TUMOR FREE	YES	3			Left	NA	Sentinel node biopsy alone		Lumpectomy				Infiltrating Ductal Carcinoma		Post (prior bilateral ovariectomy OR >12 mo since LMP with no prior hysterectomy)	Negative	YES			1+		Negative	Core needle biopsy
TCGA-A7-A4SF		Breast	NA	No	FEMALE	NA	-19985	NA	NA	545	BLACK OR AFRICAN AMERICAN	A7	A4SF	D81594D9-DD6A-45C3-8BAD-61960611D78D	No	YES	C50.9	8500-03-01	C50.9	0	54	2012	NOT HISPANIC OR LATINO	TUMOR FREE	YES	2			Right	NA	Sentinel node biopsy alone		Lumpectomy	Right Breast Reexcision	Other		Infiltrating Ductal Carcinoma		Post (prior bilateral ovariectomy OR >12 mo since LMP with no prior hysterectomy)	Negative	YES	3 Point Scale		3+	Positive	Positive	Core needle biopsy
TCGA-A7-A56D		Breast	NA	No	FEMALE	NA	-30783	NA	NA	448	BLACK OR AFRICAN AMERICAN	A7	A56D	F062CBD0-2426-40AC-A4BE-E74AC61FA2A7	No	YES	C50.9	8500-03-01	C50.9	0	84	2012	NOT HISPANIC OR LATINO	TUMOR FREE	YES	8			Left Lower Inner Quadrant	NA	Sentinel lymph node biopsy plus axillary dissection		Lumpectomy				Infiltrating Ductal Carcinoma		Post (prior bilateral ovariectomy OR >12 mo since LMP with no prior hysterectomy)	Positive	YES	3 Point Scale	3+			Negative	Core needle biopsy
TCGA-A7-A5ZV		Breast	NA	No	FEMALE	NA	-22966	NA	NA	368	BLACK OR AFRICAN AMERICAN	A7	A5ZV	0EC70E40-07DF-461D-8FF9-351240A0D454	No	YES	C50.9	8010-03-01	C50.9	0	62	2012	NOT HISPANIC OR LATINO	TUMOR FREE	YES	2			Left	1.5	Sentinel node biopsy alone		Lumpectomy				Infiltrating Carcinoma NOS		Post (prior bilateral ovariectomy OR >12 mo since LMP with no prior hysterectomy)	Negative	NO			2+		Negative	Core needle biopsy		Negative
TCGA-A7-A5ZW		Breast	NA	No	FEMALE	NA	-17529	NA	NA	326	BLACK OR AFRICAN AMERICAN	A7	A5ZW	523E24A2-51B9-4658-BE2F-42E5FCCEBB17	No	YES	C50.9	8500-03-01	C50.9	0	47	2012	NOT HISPANIC OR LATINO	TUMOR FREE	YES	1			Right Upper Outer Quadrant	NA	Sentinel node biopsy alone		Lumpectomy				Infiltrating Ductal Carcinoma		Peri (6-12 months since last menstrual period)	Positive	NO	3 Point Scale		1+		Negative	Core needle biopsy
TCGA-A7-A5ZX		Breast	NA	Yes	FEMALE	NA	-17683	NA	NA	336	WHITE	A7	A5ZX	BA80DB4E-D899-4DA4-AE49-5263D98E1530	No	YES	C50.9	8520-03-01	C50.9	0	48	2012	NOT HISPANIC OR LATINO	TUMOR FREE	YES	24			Left	NA	Sentinel lymph node biopsy plus axillary dissection		Other			Bilateral skin sparing Mastectomy and Bilateral breast reconstruction with tissue expanders.	Infiltrating Lobular Carcinoma		Pre (<6 months since LMP AND no prior bilateral ovariectomy AND not on estrogen replacement)	Positive	YES	3 Point Scale					Core needle biopsy
TCGA-A7-A5ZX		Breast	NA	Yes	FEMALE	NA	-17683	NA	NA	336	WHITE	A7	A5ZX	BA80DB4E-D899-4DA4-AE49-5263D98E1530	No	YES	C50.9	8520-03-01	C50.9	0	48	2012	NOT HISPANIC OR LATINO	TUMOR FREE	YES	24			Left	NA	Sentinel lymph node biopsy plus axillary dissection		Other			Bilateral skin sparing Mastectomy and Bilateral breast reconstruction with tissue expanders.	Infiltrating Lobular Carcinoma		Pre (<6 months since LMP AND no prior bilateral ovariectomy AND not on estrogen replacement)	Positive	YES	3 Point Scale					Core needle biopsy
TCGA-A7-A6VV		Breast	NA	No	FEMALE	NA	-18695	NA	NA	313	BLACK OR AFRICAN AMERICAN	A7	A6VV	57AF5C72-0D60-4A6B-B1B4-EC6DAB90F80F	No	YES	C50.9	8500-03-01	C50.9	0	51	2013	NOT HISPANIC OR LATINO	TUMOR FREE	YES	5			Right	NA	Sentinel lymph node biopsy plus axillary dissection		Modified Radical Mastectomy				Infiltrating Ductal Carcinoma		Peri (6-12 months since last menstrual period)	Negative	NO					Negative	Core needle biopsy
TCGA-A7-A6VW		Breast	NA	No	FEMALE	NA	-17539	NA	NA	285	BLACK OR AFRICAN AMERICAN	A7	A6VW	98E709E7-E195-4B37-9537-F6081AFFB609	No	YES	C50.9	8500-03-01	C50.9	0	48	2013	NOT HISPANIC OR LATINO	TUMOR FREE	YES	2			Left	NA	Sentinel node biopsy alone		Lumpectomy				Infiltrating Ductal Carcinoma		Post (prior bilateral ovariectomy OR >12 mo since LMP with no prior hysterectomy)	Negative	NO					Close	Core needle biopsy
TCGA-A7-A6VX		Breast	NA	No	FEMALE	NA	-25066	NA	NA	317	BLACK OR AFRICAN AMERICAN	A7	A6VX	7EEA2B6E-771F-44C0-9350-38F45C8DBE87	No	YES	C50.9	8500-03-01	C50.9	0	68	2013	NOT HISPANIC OR LATINO	TUMOR FREE	YES	2	Immune Stain by GenPath	Immune stain by GenPath	LeftLeft Upper Outer Quadrant	NA	Sentinel node biopsy alone		Lumpectomy				Infiltrating Ductal Carcinoma		Post (prior bilateral ovariectomy OR >12 mo since LMP with no prior hysterectomy)	Positive	NO			1+		Negative	Core needle biopsy
TCGA-A7-A6VY		Breast	NA	No	FEMALE	NA	-17640	NA	NA	266	BLACK OR AFRICAN AMERICAN	A7	A6VY	E8EA576B-EB16-44F7-B241-DAEFC1375388	No	YES	C50.9	8500-03-01	C50.9	0	48	2013	NOT HISPANIC OR LATINO	TUMOR FREE	YES	14			RightRight Upper Outer Quadrant	NA	Sentinel lymph node biopsy plus axillary dissection		Lumpectomy				Infiltrating Ductal Carcinoma		Post (prior bilateral ovariectomy OR >12 mo since LMP with no prior hysterectomy)	Negative	NO					Negative	Core needle biopsy
TCGA-A8-A06N		Breast	NA	No	FEMALE	NA	-24288	NA	NA	NA		A8	A06N	3a711140-1b89-4611-9992-3861e3d0e01a	No	YES	C50.9	8500-03-01	C50.9	0	66	2009		TUMOR FREE		NA			Left	NA			Other			Surgical Resection	Infiltrating Ductal Carcinoma		Post (prior bilateral ovariectomy OR >12 mo since LMP with no prior hysterectomy)	Negative				0		Negative			Negative
TCGA-A8-A06O		Breast	NA	No	FEMALE	NA	-22157	NA	NA	396		A8	A06O	69054195-9e93-49e5-b820-69b0091cc2d4	No	YES	C50.9	8500-03-01	C50.9	0	60	2009		TUMOR FREE		NA			Left	NA			Other			Surgical Resection	Infiltrating Ductal Carcinoma		Post (prior bilateral ovariectomy OR >12 mo since LMP with no prior hysterectomy)	Positive				1+		Negative			Negative
TCGA-A8-A06P		Breast	NA	No	FEMALE	NA	-23011	NA	NA	396		A8	A06P	5f90d955-bbb0-4b44-a5ac-ba6fda9ca0fb	No	YES	C50.9	8500-03-01	C50.9	0	63	2009		TUMOR FREE		NA			Right	NA			Other			Surgical Resection	Infiltrating Ductal Carcinoma		Post (prior bilateral ovariectomy OR >12 mo since LMP with no prior hysterectomy)	Positive						Negative			Negative
TCGA-A8-A06Q		Breast	NA	No	FEMALE	NA	-23164	NA	NA	NA		A8	A06Q	281f70c5-876f-44b3-84fb-f2302f85e74c	No	YES	C50.9	8500-03-01	C50.9	0	63	2007		TUMOR FREE		NA			Left Upper Outer Quadrant	NA			Other			Surgical Resection	Infiltrating Ductal Carcinoma		Post (prior bilateral ovariectomy OR >12 mo since LMP with no prior hysterectomy)	Positive				1+		Negative			Negative
TCGA-A8-A06R		Breast	NA	No	FEMALE	NA	-25477	NA	NA	547		A8	A06R	f3ba71f9-25f3-4784-bf2d-3aa522a0cba8	No	YES	C50.9	8500-03-01	C50.9	0	69	2007		TUMOR FREE		NA			Right Upper Outer Quadrant	NA			Other			Surgical Resection	Infiltrating Ductal Carcinoma		Post (prior bilateral ovariectomy OR >12 mo since LMP with no prior hysterectomy)	Negative				2+		Negative			Positive
TCGA-A8-A06T		Breast	NA	Yes	FEMALE	NA	-27393	NA	NA	1614		A8	A06T	2c04a2f5-321e-4dea-8e00-268325da65cb	No	YES	C50.9	8500-03-01	C50.9	0	75	2007		TUMOR FREE		NA			Left Upper Outer Quadrant	NA			Other			Surgical Resection	Infiltrating Ductal Carcinoma		Post (prior bilateral ovariectomy OR >12 mo since LMP with no prior hysterectomy)	Positive				2+		Negative			Positive
TCGA-A8-A06T		Breast	NA	Yes	FEMALE	NA	-27393	NA	NA	1614		A8	A06T	2c04a2f5-321e-4dea-8e00-268325da65cb	No	YES	C50.9	8500-03-01	C50.9	0	75	2007		TUMOR FREE		NA			Left Upper Outer Quadrant	NA			Other			Surgical Resection	Infiltrating Ductal Carcinoma		Post (prior bilateral ovariectomy OR >12 mo since LMP with no prior hysterectomy)	Positive				2+		Negative			Positive
TCGA-A8-A06U		Breast	NA	Yes	FEMALE	NA	-29525	NA	883	#NAME?		A8	A06U	6bc4c56d-aac5-49a2-9913-9538d06d898f	No	YES	C50.9	8500-03-01	C50.9	0	80	2008		TUMOR FREE		NA			Right Upper Outer Quadrant	NA			Other			Surgical Resection	Infiltrating Ductal Carcinoma		Post (prior bilateral ovariectomy OR >12 mo since LMP with no prior hysterectomy)	Positive				2+		Negative			Positive
TCGA-A8-A06U		Breast	NA	Yes	FEMALE	NA	-29525	NA	883	#NAME?		A8	A06U	6bc4c56d-aac5-49a2-9913-9538d06d898f	No	YES	C50.9	8500-03-01	C50.9	0	80	2008		TUMOR FREE		NA			Right Upper Outer Quadrant	NA			Other			Surgical Resection	Infiltrating Ductal Carcinoma		Post (prior bilateral ovariectomy OR >12 mo since LMP with no prior hysterectomy)	Positive				2+		Negative			Positive
TCGA-A8-A06X		Breast	NA	No	FEMALE	NA	-28338	NA	943	#NAME?		A8	A06X	70931617-b3df-4a12-8e3f-2b2307602f48	No	YES	C50.9	8500-03-01	C50.9	0	77	2006		TUMOR FREE		NA			Right Upper Outer Quadrant	NA			Other			Surgical Resection	Infiltrating Ductal Carcinoma		Post (prior bilateral ovariectomy OR >12 mo since LMP with no prior hysterectomy)	Negative				3+		Negative			Positive
TCGA-A8-A06Y		Breast	NA	No	FEMALE	NA	-24442	NA	NA	791		A8	A06Y	515b1400-e896-4f2a-81bd-70895441a0bd	No	YES	C50.9	8500-03-01	C50.9	0	66	2008		TUMOR FREE		NA			Left Upper Outer Quadrant	NA			Other			Surgical Resection	Infiltrating Ductal Carcinoma		Post (prior bilateral ovariectomy OR >12 mo since LMP with no prior hysterectomy)	Positive				1+		Negative			Negative
TCGA-A8-A06Z		Breast	NA	No	FEMALE	NA	-30984	NA	NA	NA		A8	A06Z	2399caeb-ead2-4003-af38-809db4ac2e2b	No	YES	C50.9	8500-03-01	C50.9	0	84	2007				NA			Right Upper Outer Quadrant	NA			Other			Surgical Resection	Infiltrating Ductal Carcinoma		Post (prior bilateral ovariectomy OR >12 mo since LMP with no prior hysterectomy)	Positive				1+					Negative
TCGA-A8-A075		Breast	NA	No	FEMALE	NA	-15369	NA	NA	518		A8	A075	7861a5f2-8910-4bcb-9c34-f79c5acd6e21	No	YES	C50.9	8500-03-01	C50.9	0	42	2009		TUMOR FREE		NA			Left Upper Outer Quadrant	NA			Other			Surgical Resection	Infiltrating Ductal Carcinoma		Pre (<6 months since LMP AND no prior bilateral ovariectomy AND not on estrogen replacement)	Positive				2+		Negative			Positive
TCGA-A8-A076		Breast	NA	No	FEMALE	NA	-24230	NA	NA	1642		A8	A076	23dabeef-8e3c-44bc-9a12-a9522d17be5c	No	YES	C50.9	8500-03-01	C50.9	0	66	2006		TUMOR FREE		NA			Left Upper Outer Quadrant	NA			Other			Surgical Resection	Infiltrating Ductal Carcinoma		Post (prior bilateral ovariectomy OR >12 mo since LMP with no prior hysterectomy)	Positive				3+		Negative			Positive
TCGA-A8-A079		Breast	NA	No	FEMALE	NA	-25294	NA	NA	274		A8	A079	31c31cce-1b4d-4f12-922f-84f389403170	No	YES	C50.9	8500-03-01	C50.9	0	69	2007		TUMOR FREE		NA			Left Upper Outer Quadrant	NA			Other			Surgical Resection	Infiltrating Ductal Carcinoma		Post (prior bilateral ovariectomy OR >12 mo since LMP with no prior hysterectomy)	Positive				1+		Negative			Negative
TCGA-A8-A07B		Breast	NA	No	FEMALE	NA	-25475	NA	NA	1308		A8	A07B	b43e41af-1d82-4b5f-b8f1-add0510e6b86	No	YES	C50.9	8500-03-01	C50.9	0	69	2007		TUMOR FREE		NA			Left Lower Outer Quadrant	NA			Other			Surgical Resection	Infiltrating Ductal Carcinoma		Post (prior bilateral ovariectomy OR >12 mo since LMP with no prior hysterectomy)	Positive				3+		Negative			Positive
TCGA-A8-A07C		Breast	NA	No	FEMALE	NA	-20820	NA	NA	1034		A8	A07C	b6633c36-7ce4-4b69-9bf6-30b64d46c66f	No	YES	C50.9	8500-03-01	C50.9	0	57	2008		TUMOR FREE		NA			Right Upper Outer Quadrant	NA			Other			Surgical Resection	Infiltrating Ductal Carcinoma		Post (prior bilateral ovariectomy OR >12 mo since LMP with no prior hysterectomy)	Negative				1+		Negative			Negative
TCGA-A8-A07E		Breast	NA	Yes	FEMALE	NA	-29800	NA	NA	608		A8	A07E	853456d8-2367-404e-abc9-020fe8bbd209	No	YES	C50.9	8500-03-01	C50.9	0	81	2008		TUMOR FREE		NA			Left Upper Outer Quadrant	NA			Other			Surgical Resection	Infiltrating Ductal Carcinoma		Post (prior bilateral ovariectomy OR >12 mo since LMP with no prior hysterectomy)	Positive				1+		Negative			Negative
TCGA-A8-A07E		Breast	NA	Yes	FEMALE	NA	-29800	NA	NA	608		A8	A07E	853456d8-2367-404e-abc9-020fe8bbd209	No	YES	C50.9	8500-03-01	C50.9	0	81	2008		TUMOR FREE		NA			Left Upper Outer Quadrant	NA			Other			Surgical Resection	Infiltrating Ductal Carcinoma		Post (prior bilateral ovariectomy OR >12 mo since LMP with no prior hysterectomy)	Positive				1+		Negative			Negative
TCGA-A8-A07F		Breast	NA	No	FEMALE	NA	-23742	NA	NA	577		A8	A07F	5d688049-f271-40ef-813a-d37240ffe21c	No	YES	C50.9	8500-03-01	C50.9	0	65	2009		TUMOR FREE		NA			Left Upper Outer Quadrant	NA			Other			Surgical Resection	Infiltrating Ductal Carcinoma		Post (prior bilateral ovariectomy OR >12 mo since LMP with no prior hysterectomy)	Positive				1+		Negative			Negative
TCGA-A8-A07G		Breast	NA	No	FEMALE	NA	-23926	NA	NA	577		A8	A07G	8cf8b620-7ab6-4b6e-84bc-ff5a83f381fa	No	YES	C50.9	8500-03-01	C50.9	0	65	2009		TUMOR FREE		NA			Right Upper Outer Quadrant	NA			Other			Surgical Resection	Infiltrating Ductal Carcinoma		Post (prior bilateral ovariectomy OR >12 mo since LMP with no prior hysterectomy)	Positive				1+		Negative			Negative
TCGA-A8-A07I		Breast	NA	No	FEMALE	NA	-25263	NA	NA	426		A8	A07I	566792ae-f853-4a47-856d-f02cdcfcb18a	No	YES	C50.9	8500-03-01	C50.9	0	69	2009		TUMOR FREE		NA			Left Upper Outer Quadrant	NA			Other			Surgical Resection	Infiltrating Ductal Carcinoma		Post (prior bilateral ovariectomy OR >12 mo since LMP with no prior hysterectomy)	Negative				3+		Negative			Positive
TCGA-A8-A07J		Breast	NA	No	FEMALE	NA	-12965	NA	NA	365		A8	A07J	316625b8-a217-4829-90d1-dfd9cb7e4bc3	No	YES	C50.9	8500-03-01	C50.9	0	35	2009		TUMOR FREE		NA			Right Upper Outer Quadrant	NA			Other			Surgical Resection	Infiltrating Ductal Carcinoma		Pre (<6 months since LMP AND no prior bilateral ovariectomy AND not on estrogen replacement)	Positive				1+		Negative			Negative
TCGA-A8-A07L		Breast	NA	No	FEMALE	NA	-21428	NA	NA	975		A8	A07L	e89a9deb-6321-4e61-b412-b4993d4277dd	No	YES	C50.9	8500-03-01	C50.9	0	58	2009		TUMOR FREE		NA			Right Upper Outer Quadrant	NA			Other			Surgical Resection	Infiltrating Ductal Carcinoma		Post (prior bilateral ovariectomy OR >12 mo since LMP with no prior hysterectomy)	Positive				0		Negative			Negative
TCGA-A8-A07O		Breast	NA	No	FEMALE	NA	-18870	NA	NA	304		A8	A07O	cf9db1af-17f0-490e-8139-142bd704763a	No	YES	C50.9	8500-03-01	C50.9	0	51	2009		TUMOR FREE		NA			Right Upper Outer Quadrant	NA			Other			Surgical Resection	Infiltrating Ductal Carcinoma		Post (prior bilateral ovariectomy OR >12 mo since LMP with no prior hysterectomy)	Negative				1+		Negative			Negative
TCGA-A8-A07P		Breast	NA	No	FEMALE	NA	-24929	NA	NA	334		A8	A07P	8cccf160-93e9-48a5-9b8b-54aa50153142	No	YES	C50.9	8500-03-01	C50.9	0	68	2009		TUMOR FREE		NA			Left Upper Outer Quadrant	NA			Other			Surgical Resection	Infiltrating Ductal Carcinoma		Post (prior bilateral ovariectomy OR >12 mo since LMP with no prior hysterectomy)	Positive				2+		Negative			Positive
TCGA-A8-A07R		Breast	NA	No	FEMALE	NA	-29251	NA	NA	NA		A8	A07R	72e486b8-a866-4916-b2e4-8b4bb5dcd92d	No	YES	C50.9	8500-03-01	C50.9	0	80	2009				NA			Left Upper Outer Quadrant	NA			Other			Surgical Resection	Infiltrating Ductal Carcinoma			Negative				2+		Positive
TCGA-A8-A07S		Breast	NA	No	FEMALE	NA	-26998	NA	NA	243		A8	A07S	a20fa2c4-a502-47e3-bfaa-2ec4cce3a859	No	YES	C50.9	8522-03-01	C50.9	0	73	2009		WITH TUMOR		NA			Left Upper Outer Quadrant	NA			Other			Surgical Resection	Mixed Histology (please specify)	lobular/ductal	Post (prior bilateral ovariectomy OR >12 mo since LMP with no prior hysterectomy)	Negative						Positive			Negative
TCGA-A8-A07U		Breast	NA	No	FEMALE	NA	-24411	NA	NA	760		A8	A07U	59bf0ce4-715a-4017-bccb-c59916e78324	No	YES	C50.9	8500-03-01	C50.9	0	66	2009		TUMOR FREE		NA			Right Upper Outer Quadrant	NA			Other			Surgical Resection	Infiltrating Ductal Carcinoma		Post (prior bilateral ovariectomy OR >12 mo since LMP with no prior hysterectomy)	Positive						Negative			Negative
TCGA-A8-A07W		Breast	NA	No	FEMALE	NA	-27942	NA	NA	304		A8	A07W	01263518-5f7c-49dc-8d7e-84b0c03a6a63	No	YES	C50.9	8500-03-01	C50.9	0	76	2009		WITH TUMOR		NA			Left Upper Outer Quadrant	NA			Other			Surgical Resection	Infiltrating Ductal Carcinoma		Post (prior bilateral ovariectomy OR >12 mo since LMP with no prior hysterectomy)	Positive						Positive			Negative
TCGA-A8-A07Z		Breast	NA	No	FEMALE	NA	-31351	NA	NA	1371		A8	A07Z	a272171b-44f5-47a5-89be-7520413c01ad	No	YES	C50.9	8500-03-01	C50.9	0	85	2008		TUMOR FREE		NA			Left	NA			Other			Surgical Resection	Infiltrating Ductal Carcinoma		Post (prior bilateral ovariectomy OR >12 mo since LMP with no prior hysterectomy)	Positive						Negative			Negative
TCGA-A8-A081		Breast	NA	No	FEMALE	NA	-29555	NA	NA	NA		A8	A081	9d876f05-5080-4c4e-9bf5-45f631d381e5	No	YES	C50.9	8500-03-01	C50.9	0	80	2008		TUMOR FREE		NA			Right	NA			Other			Surgical Resection	Infiltrating Ductal Carcinoma		Post (prior bilateral ovariectomy OR >12 mo since LMP with no prior hysterectomy)	Positive				1+		Negative			Negative
TCGA-A8-A082		Breast	NA	No	FEMALE	NA	-21338	NA	NA	-31		A8	A082	5e4187c9-98f8-4bdb-a8da-6a914e96f47a	No	YES	C50.9	8500-03-01	C50.9	0	58	2008		TUMOR FREE		NA			Right	NA			Other			Surgical Resection	Infiltrating Ductal Carcinoma		Post (prior bilateral ovariectomy OR >12 mo since LMP with no prior hysterectomy)	Positive				1+		Negative			Negative
TCGA-A8-A083		Breast	NA	No	FEMALE	NA	-24746	NA	NA	NA		A8	A083	afb9418e-91eb-4db1-aacf-12bd946c9ba0	No	YES	C50.9	8500-03-01	C50.9	0	67	2008		TUMOR FREE		NA			Left	NA			Other			Surgical Resection	Infiltrating Ductal Carcinoma		Post (prior bilateral ovariectomy OR >12 mo since LMP with no prior hysterectomy)	Positive				1+		Negative			Negative
TCGA-A8-A084		Breast	NA	Yes	FEMALE	NA	-29858	NA	NA	458		A8	A084	3dbe99d1-e3b8-4ee2-b6a8-2e2e12c6fbe9	Yes	YES	C50.9	8500-03-01	C50.9	0	81	2007		WITH TUMOR		NA			Left	NA			Other			Surgical resection	Infiltrating Ductal Carcinoma		Post (prior bilateral ovariectomy OR >12 mo since LMP with no prior hysterectomy)	Negative				1+		Positive			Negative
TCGA-A8-A084		Breast	NA	Yes	FEMALE	NA	-29858	NA	NA	458		A8	A084	3dbe99d1-e3b8-4ee2-b6a8-2e2e12c6fbe9	Yes	YES	C50.9	8500-03-01	C50.9	0	81	2007		WITH TUMOR		NA			Left	NA			Other			Surgical resection	Infiltrating Ductal Carcinoma		Post (prior bilateral ovariectomy OR >12 mo since LMP with no prior hysterectomy)	Negative				1+		Positive			Negative
TCGA-A8-A085		Breast	NA	No	MALE	NA	-16377	NA	NA	1124		A8	A085	3c08aabd-d5b5-4bbe-857c-38a7527b2163	No	YES	C50.9	8500-03-01	C50.9	0	44	2008		TUMOR FREE		NA			Left	NA			Other			Surgical Resection	Infiltrating Ductal Carcinoma			Positive				1+		Negative			Negative
TCGA-A8-A086		Breast	NA	No	FEMALE	NA	-21731	NA	NA	396		A8	A086	f9eb88f7-9293-46bf-ace4-a746e4ff80dc	No	YES	C50.9	8500-03-01	C50.9	0	59	2009		TUMOR FREE		NA			Right	NA			Other			Surgical Resection	Infiltrating Ductal Carcinoma		Post (prior bilateral ovariectomy OR >12 mo since LMP with no prior hysterectomy)	Positive				0		Negative			Negative
TCGA-A8-A08A		Breast	NA	No	FEMALE	NA	-32750	NA	NA	NA		A8	A08A	7fe4670d-4626-459d-869b-ab15f478c6a7	No	YES	C50.9	8500-03-01	C50.9	0	89	2007		TUMOR FREE		NA			Left Upper Inner Quadrant	NA			Other			Surgical Resection	Infiltrating Ductal Carcinoma		Post (prior bilateral ovariectomy OR >12 mo since LMP with no prior hysterectomy)	Positive				1+		Negative			Negative
TCGA-A8-A08B		Breast	NA	No	FEMALE	NA	-19114	NA	NA	1156		A8	A08B	d8d7a6c2-6427-4f47-968c-6c3affba4617	No	YES	C50.9	8500-03-01	C50.9	0	52	2008		TUMOR FREE		NA			Right Upper Inner Quadrant	NA			Other			Surgical Resection	Infiltrating Ductal Carcinoma		Pre (<6 months since LMP AND no prior bilateral ovariectomy AND not on estrogen replacement)	Negative				3+		Negative			Positive
TCGA-A8-A08C		Breast	NA	No	FEMALE	NA	-24017	NA	NA	881		A8	A08C	78e1da41-127c-4e9c-aaaa-77a0d94c31d0	No	YES	C50.9	8500-03-01	C50.9	0	65	2008		TUMOR FREE		NA			Left Upper Inner Quadrant	NA			Other			Surgical Resection	Infiltrating Ductal Carcinoma		Post (prior bilateral ovariectomy OR >12 mo since LMP with no prior hysterectomy)	Positive				2+		Negative			Positive
TCGA-A8-A08F		Breast	NA	Yes	FEMALE	NA	-21641	NA	NA	1004		A8	A08F	0a017f15-1c6b-45e7-8d55-e0a71df1b2e8	Yes	YES	C50.9	8500-03-01	C50.9	0	59	2008		TUMOR FREE		NA			Right Upper Inner Quadrant	NA			Other			Surgical Resection	Infiltrating Ductal Carcinoma		Post (prior bilateral ovariectomy OR >12 mo since LMP with no prior hysterectomy)	Positive				1+		Negative			Negative
TCGA-A8-A08F		Breast	NA	Yes	FEMALE	NA	-21641	NA	NA	1004		A8	A08F	0a017f15-1c6b-45e7-8d55-e0a71df1b2e8	Yes	YES	C50.9	8500-03-01	C50.9	0	59	2008		TUMOR FREE		NA			Right Upper Inner Quadrant	NA			Other			Surgical Resection	Infiltrating Ductal Carcinoma		Post (prior bilateral ovariectomy OR >12 mo since LMP with no prior hysterectomy)	Positive				1+		Negative			Negative
TCGA-A8-A08G		Breast	NA	No	FEMALE	NA	-14976	NA	NA	607		A8	A08G	719082cc-1ebe-4a51-a659-85a59db1d77d	No	YES	C50.9	8500-03-01	C50.9	0	41	2009		TUMOR FREE		NA			Left Upper Inner Quadrant	NA			Other			Surgical Resection	Infiltrating Ductal Carcinoma		Pre (<6 months since LMP AND no prior bilateral ovariectomy AND not on estrogen replacement)	Positive				3+		Negative			Positive
TCGA-A8-A08H		Breast	NA	No	FEMALE	NA	-24137	NA	NA	NA		A8	A08H	db8d38ab-cc61-49ee-863d-40060112f2af	No	YES	C50.9	8500-03-01	C50.9	0	66	2007		TUMOR FREE		NA			Left Upper Inner Quadrant	NA			Other			Surgical Resection	Infiltrating Ductal Carcinoma		Post (prior bilateral ovariectomy OR >12 mo since LMP with no prior hysterectomy)	Positive				3+		Negative			Positive
TCGA-A8-A08I		Breast	NA	No	FEMALE	NA	-19389	NA	NA	365		A8	A08I	7acf33e7-c386-45fd-8c9a-469600378687	No	YES	C50.9	8500-03-01	C50.9	0	53	2009		TUMOR FREE		NA			Right Upper Inner Quadrant	NA			Other			Surgical Resection	Infiltrating Ductal Carcinoma		Post (prior bilateral ovariectomy OR >12 mo since LMP with no prior hysterectomy)	Positive				1+		Negative			Negative
TCGA-A8-A08J		Breast	NA	No	FEMALE	NA	-19266	NA	1127	#NAME?		A8	A08J	68177e92-4784-45d9-af14-4ce0c00eae74	No	YES	C50.9	8541-03-01	C50.9	0	52	2005		WITH TUMOR		NA			Right	NA			Other			Surgical Resection	Infiltrating Ductal Carcinoma		Post (prior bilateral ovariectomy OR >12 mo since LMP with no prior hysterectomy)	Negative				1+		Positive			Negative
TCGA-A8-A08L		Breast	NA	No	FEMALE	NA	-32842	NA	30	#NAME?		A8	A08L	8bd68696-5eeb-46d7-9dc6-c39c849029a4	No	YES	C50.9	8500-03-01	C50.9	0	89	2008		TUMOR FREE		NA			Left	NA			Other			Surgical Resection	Infiltrating Ductal Carcinoma		Post (prior bilateral ovariectomy OR >12 mo since LMP with no prior hysterectomy)	Negative				1+		Negative			Negative
TCGA-A8-A08O		Breast	NA	No	FEMALE	NA	-16681	NA	NA	943		A8	A08O	5f5964a8-8e07-4620-98f0-93d162dbc31e	No	YES	C50.9	8500-03-01	C50.9	0	45	2008		WITH TUMOR		NA			Right	NA			Other			Surgical Resection	Infiltrating Ductal Carcinoma		Pre (<6 months since LMP AND no prior bilateral ovariectomy AND not on estrogen replacement)	Positive				1+		Positive			Negative
TCGA-A8-A08P		Breast	NA	No	FEMALE	NA	-25598	NA	NA	943		A8	A08P	f947d67f-4aa2-4eb9-977e-21a5ae563613	No	YES	C50.9	8500-03-01	C50.9	0	70	2008		TUMOR FREE		NA			Right	NA			Other			Surgical Resection	Infiltrating Ductal Carcinoma		Post (prior bilateral ovariectomy OR >12 mo since LMP with no prior hysterectomy)	Positive				3+		Negative			Positive
TCGA-A8-A08R		Breast	NA	No	FEMALE	NA	-19298	NA	NA	NA		A8	A08R	6412854a-f874-469e-9d1f-8bd3ae5bd41d	No	YES	C50.9	8500-03-01	C50.9	0	52	2008		TUMOR FREE		NA			Left	NA			Other			Surgical Resection	Infiltrating Ductal Carcinoma		Post (prior bilateral ovariectomy OR >12 mo since LMP with no prior hysterectomy)	Negative				1+		Negative			Negative
TCGA-A8-A08S		Breast	NA	Yes	FEMALE	NA	-25994	NA	NA	1004		A8	A08S	2779fa01-ac93-4e80-a997-3385f72172c3	Yes	YES	C50.9	8500-03-01	C50.9	0	71	2008		TUMOR FREE		NA			Left	NA			Other			Surgical resection	Infiltrating Ductal Carcinoma		Post (prior bilateral ovariectomy OR >12 mo since LMP with no prior hysterectomy)	Positive				3+		Negative			Positive
TCGA-A8-A08S		Breast	NA	Yes	FEMALE	NA	-25994	NA	NA	1004		A8	A08S	2779fa01-ac93-4e80-a997-3385f72172c3	Yes	YES	C50.9	8500-03-01	C50.9	0	71	2008		TUMOR FREE		NA			Left	NA			Other			Surgical resection	Infiltrating Ductal Carcinoma		Post (prior bilateral ovariectomy OR >12 mo since LMP with no prior hysterectomy)	Positive				3+		Negative			Positive
TCGA-A8-A08T		Breast	NA	No	FEMALE	NA	-23560	NA	NA	#NAME?		A8	A08T	32bc7cc4-d185-4594-bbee-4b96410be512	No	YES	C50.9	8500-03-01	C50.9	0	64	2002		WITH TUMOR		NA			Right	NA			Other			Surgical Resection	Infiltrating Ductal Carcinoma		Post (prior bilateral ovariectomy OR >12 mo since LMP with no prior hysterectomy)	Positive				2+		Positive			Positive
TCGA-A8-A08X		Breast	NA	No	FEMALE	NA	-15705	NA	NA	1308		A8	A08X	f5539207-6534-4edc-a5a5-7666b5d16ba4	No	YES	C50.9	8500-03-01	C50.9	0	43	2007		TUMOR FREE		NA			Left	NA			Other			Surgical Resection	Infiltrating Ductal Carcinoma		Pre (<6 months since LMP AND no prior bilateral ovariectomy AND not on estrogen replacement)	Negative				3+		Negative			Positive
TCGA-A8-A08Z		Breast	NA	No	FEMALE	NA	-28003	NA	NA	NA		A8	A08Z	d7808cbc-4b8c-467b-b2c3-f48d05b9ecab	No	YES	C50.9	8500-03-01	C50.9	0	76	2004		TUMOR FREE		NA			Left	NA			Other			Surgical Resection	Infiltrating Ductal Carcinoma		Post (prior bilateral ovariectomy OR >12 mo since LMP with no prior hysterectomy)	Positive				1+		Negative			Negative
TCGA-A8-A090		Breast	NA	No	FEMALE	NA	-27121	NA	NA	NA		A8	A090	f4b69043-4a67-48e3-a4d1-72a21ae2d175	No	YES	C50.9	8500-03-01	C50.9	0	74	2008		TUMOR FREE		NA			Right	NA			Other			Surgical Resection	Infiltrating Ductal Carcinoma		Post (prior bilateral ovariectomy OR >12 mo since LMP with no prior hysterectomy)	Positive				2+		Negative			Positive
TCGA-A8-A091		Breast	NA	Yes	FEMALE	NA	-22554	NA	NA	1004		A8	A091	f39edd06-1016-4e8e-a42e-12f7e699ddc5	No	YES	C50.9	8500-03-01	C50.9	0	61	2008		TUMOR FREE		NA			Right	NA			Other			Surgical Resection	Infiltrating Ductal Carcinoma		Post (prior bilateral ovariectomy OR >12 mo since LMP with no prior hysterectomy)	Negative				1+		Negative			Negative
TCGA-A8-A091		Breast	NA	Yes	FEMALE	NA	-22554	NA	NA	1004		A8	A091	f39edd06-1016-4e8e-a42e-12f7e699ddc5	No	YES	C50.9	8500-03-01	C50.9	0	61	2008		TUMOR FREE		NA			Right	NA			Other			Surgical Resection	Infiltrating Ductal Carcinoma		Post (prior bilateral ovariectomy OR >12 mo since LMP with no prior hysterectomy)	Negative				1+		Negative			Negative
TCGA-A8-A092		Breast	NA	No	FEMALE	NA	-17807	NA	NA	942		A8	A092	38a8b734-9acc-42f9-b5b7-e51b0dfc6504	No	YES	C50.9	8500-03-01	C50.9	0	48	2008		TUMOR FREE		NA			Left	NA			Other			Surgical Resection	Infiltrating Ductal Carcinoma		Pre (<6 months since LMP AND no prior bilateral ovariectomy AND not on estrogen replacement)	Positive				1+		Negative			Negative
TCGA-A8-A093		Breast	NA	Yes	FEMALE	NA	-22373	NA	NA	546		A8	A093	02f5ae33-a563-4ecb-9e33-dfa500a44931	No	YES	C50.9	8500-03-01	C50.9	0	61	2009		TUMOR FREE		NA			Right	NA			Other			Surgical resection	Infiltrating Ductal Carcinoma		Post (prior bilateral ovariectomy OR >12 mo since LMP with no prior hysterectomy)	Positive				1+		Negative			Negative
TCGA-A8-A093		Breast	NA	Yes	FEMALE	NA	-22373	NA	NA	546		A8	A093	02f5ae33-a563-4ecb-9e33-dfa500a44931	No	YES	C50.9	8500-03-01	C50.9	0	61	2009		TUMOR FREE		NA			Right	NA			Other			Surgical resection	Infiltrating Ductal Carcinoma		Post (prior bilateral ovariectomy OR >12 mo since LMP with no prior hysterectomy)	Positive				1+		Negative			Negative
TCGA-A8-A094		Breast	NA	No	FEMALE	NA	-27729	NA	NA	NA		A8	A094	993103b1-e5a1-4c33-8629-be53ebc41d64	No	YES	C50.9	8500-03-01	C50.9	0	75	2009		TUMOR FREE		NA			Left	NA			Other			Surgical Resection	Infiltrating Ductal Carcinoma		Post (prior bilateral ovariectomy OR >12 mo since LMP with no prior hysterectomy)	Negative				1+		Negative			Negative
TCGA-A8-A095		Breast	NA	No	FEMALE	NA	-16742	NA	NA	1277		A8	A095	29df128d-ace2-40cf-88ee-3f6f2170f159	No	YES	C50.9	8500-03-01	C50.9	0	45	2007		TUMOR FREE		NA			Left	NA			Other			Surgical Resection	Infiltrating Ductal Carcinoma		Pre (<6 months since LMP AND no prior bilateral ovariectomy AND not on estrogen replacement)	Positive				1+		Negative			Negative
TCGA-A8-A096		Breast	NA	No	FEMALE	NA	-26723	NA	NA	NA		A8	A096	d7cac141-9269-4733-83ce-e1bc0b503254	No	YES	C50.9	8500-03-01	C50.9	0	73	2009		TUMOR FREE		NA			Right	NA			Other			Surgical Resection	Infiltrating Ductal Carcinoma		Post (prior bilateral ovariectomy OR >12 mo since LMP with no prior hysterectomy)	Positive				1+		Negative			Negative
TCGA-A8-A097		Breast	NA	No	FEMALE	NA	-23741	NA	NA	365		A8	A097	dcfd0b1d-5707-44a6-b225-5e8f7cea5ca1	No	YES	C50.9	8500-03-01	C50.9	0	65	2009		TUMOR FREE		NA			Left	NA			Other			Surgical Resection	Infiltrating Ductal Carcinoma		Post (prior bilateral ovariectomy OR >12 mo since LMP with no prior hysterectomy)	Positive				2+		Negative			Positive
TCGA-A8-A099		Breast	NA	No	FEMALE	NA	-28063	NA	NA	304		A8	A099	e98b69bc-766a-485f-b5e8-9166b8d457b3	No	YES	C50.9	8500-03-01	C50.9	0	76	2009				NA			Right	NA			Other			Surgical Resection	Infiltrating Ductal Carcinoma		Post (prior bilateral ovariectomy OR >12 mo since LMP with no prior hysterectomy)	Positive				3+					Positive
TCGA-A8-A09A		Breast	NA	No	FEMALE	NA	-14883	NA	NA	304		A8	A09A	b205bba0-1870-4458-9088-8817e20389fe	No	YES	C50.9	8500-03-01	C50.9	0	40	2009		WITH TUMOR		NA			Left	NA			Other			Surgical Resection	Infiltrating Ductal Carcinoma		Pre (<6 months since LMP AND no prior bilateral ovariectomy AND not on estrogen replacement)	Positive				1+		Positive			Negative
TCGA-A8-A09B		Breast	NA	No	FEMALE	NA	-21520	NA	NA	365		A8	A09B	3828b534-908e-4953-a3fb-07d01cf49c7d	No	YES	C50.9	8500-03-01	C50.9	0	58	2009		TUMOR FREE		NA			Left	NA			Other			Surgical Resection	Infiltrating Ductal Carcinoma		Post (prior bilateral ovariectomy OR >12 mo since LMP with no prior hysterectomy)	Positive						Negative			Negative
TCGA-A8-A09C		Breast	NA	Yes	FEMALE	NA	-25355	NA	NA	NA		A8	A09C	80f3f48a-cc21-415c-b181-c77e7ba1c563	No	YES	C50.9	8500-03-01	C50.9	0	69	2009				NA			Right	NA			Other			Surgical resection	Infiltrating Ductal Carcinoma		Post (prior bilateral ovariectomy OR >12 mo since LMP with no prior hysterectomy)	Positive				0					Negative
TCGA-A8-A09C		Breast	NA	Yes	FEMALE	NA	-25355	NA	NA	NA		A8	A09C	80f3f48a-cc21-415c-b181-c77e7ba1c563	No	YES	C50.9	8500-03-01	C50.9	0	69	2009				NA			Right	NA			Other			Surgical resection	Infiltrating Ductal Carcinoma		Post (prior bilateral ovariectomy OR >12 mo since LMP with no prior hysterectomy)	Positive				0					Negative
TCGA-A8-A09D		Breast	NA	No	FEMALE	NA	-17440	NA	NA	1522		A8	A09D	36449392-de76-4ee9-bc09-627a07e18727	No	YES	C50.9	8500-03-01	C50.9	0	47	2007		TUMOR FREE		NA			Right Lower Outer Quadrant	NA			Other			Surgical Resection	Infiltrating Ductal Carcinoma		Post (prior bilateral ovariectomy OR >12 mo since LMP with no prior hysterectomy)	Positive				1+		Negative			Negative
TCGA-A8-A09E		Breast	NA	Yes	FEMALE	NA	-26724	NA	NA	1492		A8	A09E	dfefb76a-ec6b-4cd2-9d45-2e1e4befc7ea	Yes	YES	C50.9	8500-03-01	C50.9	0	73	2008		WITH TUMOR		NA			Left Lower Outer Quadrant	NA			Other			Surgical resection	Infiltrating Ductal Carcinoma		Post (prior bilateral ovariectomy OR >12 mo since LMP with no prior hysterectomy)	Positive				2+		Positive			Positive
TCGA-A8-A09E		Breast	NA	Yes	FEMALE	NA	-26724	NA	NA	1492		A8	A09E	dfefb76a-ec6b-4cd2-9d45-2e1e4befc7ea	Yes	YES	C50.9	8500-03-01	C50.9	0	73	2008		WITH TUMOR		NA			Left Lower Outer Quadrant	NA			Other			Surgical resection	Infiltrating Ductal Carcinoma		Post (prior bilateral ovariectomy OR >12 mo since LMP with no prior hysterectomy)	Positive				2+		Positive			Positive
TCGA-A8-A09G		Breast	NA	No	FEMALE	NA	-29006	NA	NA	NA		A8	A09G	3927f736-3b5c-48c8-9d9e-83669ec44770	No	YES	C50.9	8500-03-01	C50.9	0	79	2008		TUMOR FREE		NA			Right Lower Outer Quadrant	NA			Other			Surgical Resection	Infiltrating Ductal Carcinoma		Post (prior bilateral ovariectomy OR >12 mo since LMP with no prior hysterectomy)	Negative				2+		Negative			Positive
TCGA-A8-A09I		Breast	NA	Yes	FEMALE	NA	-30711	NA	NA	1371		A8	A09I	1557183c-aedd-4df6-b98a-3654667f7b69	No	YES	C50.9	8500-03-01	C50.9	0	84	2008		TUMOR FREE		NA			Right Lower Outer Quadrant	NA			Other			Surgical Resection	Infiltrating Ductal Carcinoma		Post (prior bilateral ovariectomy OR >12 mo since LMP with no prior hysterectomy)	Positive				3+		Negative			Positive
TCGA-A8-A09I		Breast	NA	Yes	FEMALE	NA	-30711	NA	NA	1371		A8	A09I	1557183c-aedd-4df6-b98a-3654667f7b69	No	YES	C50.9	8500-03-01	C50.9	0	84	2008		TUMOR FREE		NA			Right Lower Outer Quadrant	NA			Other			Surgical Resection	Infiltrating Ductal Carcinoma		Post (prior bilateral ovariectomy OR >12 mo since LMP with no prior hysterectomy)	Positive				3+		Negative			Positive
TCGA-A8-A09K		Breast	NA	Yes	FEMALE	NA	-24960	NA	NA	912		A8	A09K	6f959c92-b79f-4f84-9ee5-d07d3212d52d	Yes	YES	C50.9	8500-03-01	C50.9	0	68	2008		TUMOR FREE		NA			Left Lower Outer Quadrant	NA			Other			Surgical resection	Infiltrating Ductal Carcinoma		Post (prior bilateral ovariectomy OR >12 mo since LMP with no prior hysterectomy)	Positive				0		Negative			Negative
TCGA-A8-A09K		Breast	NA	Yes	FEMALE	NA	-24960	NA	NA	912		A8	A09K	6f959c92-b79f-4f84-9ee5-d07d3212d52d	Yes	YES	C50.9	8500-03-01	C50.9	0	68	2008		TUMOR FREE		NA			Left Lower Outer Quadrant	NA			Other			Surgical resection	Infiltrating Ductal Carcinoma		Post (prior bilateral ovariectomy OR >12 mo since LMP with no prior hysterectomy)	Positive				0		Negative			Negative
TCGA-A8-A09M		Breast	NA	No	FEMALE	NA	-27455	NA	NA	1006		A8	A09M	626b4ff0-2188-4a14-aac8-6703c624917f	No	YES	C50.9	8500-03-01	C50.9	0	75	2009		TUMOR FREE		NA			Right Lower Outer Quadrant	NA			Other			Surgical Resection	Infiltrating Ductal Carcinoma		Post (prior bilateral ovariectomy OR >12 mo since LMP with no prior hysterectomy)	Positive				1+		Negative			Negative
TCGA-A8-A09N		Breast	NA	No	FEMALE	NA	-21002	NA	NA	NA		A8	A09N	33919e92-4ea9-47e5-a6f4-36e51845d50f	No	YES	C50.9	8500-03-01	C50.9	0	57	2006		TUMOR FREE		NA			Right Lower Outer Quadrant	NA			Other			Surgical Resection	Infiltrating Ductal Carcinoma		Post (prior bilateral ovariectomy OR >12 mo since LMP with no prior hysterectomy)	Positive				3+		Negative			Positive
TCGA-A8-A09Q		Breast	NA	No	FEMALE	NA	-30528	NA	NA	761		A8	A09Q	09c2bc35-c21f-4aa4-ac30-0d8db02ad811	No	YES	C50.9	8500-03-01	C50.9	0	83	2008		WITH TUMOR		NA			Left Lower Inner Quadrant	NA			Other			Surgical Resection	Infiltrating Ductal Carcinoma		Post (prior bilateral ovariectomy OR >12 mo since LMP with no prior hysterectomy)	Positive						Positive			Negative
TCGA-A8-A09R		Breast	NA	No	FEMALE	NA	-30196	NA	NA	273		A8	A09R	cb0a2055-2168-4454-8755-47dd613db36f	No	YES	C50.9	8500-03-01	C50.9	0	82	2009		TUMOR FREE		NA			Left Lower Inner Quadrant	NA			Other			Surgical Resection	Infiltrating Ductal Carcinoma		Post (prior bilateral ovariectomy OR >12 mo since LMP with no prior hysterectomy)	Positive				1+		Negative			Negative
TCGA-A8-A09T		Breast	NA	No	FEMALE	NA	-25110	NA	NA	579		A8	A09T	0adf59c6-581a-475d-a2f4-40aa40060b5b	No	YES	C50.9	8520-03-01	C50.9	0	68	2009		TUMOR FREE		NA			Left	NA			Other			Surgical Resection	Infiltrating Lobular Carcinoma		Post (prior bilateral ovariectomy OR >12 mo since LMP with no prior hysterectomy)	Positive						Negative			Negative
TCGA-A8-A09V		Breast	NA	No	FEMALE	NA	-18628	NA	NA	457		A8	A09V	cc348a26-ee11-47a4-8b51-de922967e175	No	YES	C50.9	8520-03-01	C50.9	0	51	2009		TUMOR FREE		NA			Right Upper Inner Quadrant	NA			Other			Surgical Resection	Infiltrating Lobular Carcinoma		Pre (<6 months since LMP AND no prior bilateral ovariectomy AND not on estrogen replacement)	Positive				0		Negative			Negative
TCGA-A8-A09W		Breast	NA	No	FEMALE	NA	-25659	NA	NA	NA		A8	A09W	452672e8-b6d9-45b5-bb02-e88e03e2dd66	No	YES	C50.9	8520-03-01	C50.9	0	70	2007				NA			Right Upper Inner Quadrant	NA			Other			Surgical Resection	Infiltrating Lobular Carcinoma		Post (prior bilateral ovariectomy OR >12 mo since LMP with no prior hysterectomy)	Positive				0					Negative
TCGA-A8-A09X		Breast	NA	No	FEMALE	NA	-22858	NA	426	NA		A8	A09X	27b05b15-a44b-45ed-a6e3-e7d1ca488ea9	No	YES	C50.9	8520-03-01	C50.9	0	62	2009				NA			Left Upper Inner Quadrant	NA			Other			Surgical Resection	Infiltrating Lobular Carcinoma		Post (prior bilateral ovariectomy OR >12 mo since LMP with no prior hysterectomy)	Negative				1+					Negative
TCGA-A8-A09Z		Breast	NA	No	FEMALE	NA	-30590	NA	NA	NA		A8	A09Z	81e7a3d3-be70-4834-8018-4d2cc077a4e6	No	YES	C50.9	8520-03-01	C50.9	0	83	2008		WITH TUMOR		NA			Right	NA			Other			Surgical Resection	Infiltrating Lobular Carcinoma		Post (prior bilateral ovariectomy OR >12 mo since LMP with no prior hysterectomy)	Negative				1+		Positive			Negative
TCGA-A8-A0A1		Breast	NA	No	FEMALE	NA	-30742	NA	NA	NA		A8	A0A1	3efa245d-177d-4ef9-94f7-f554c54e345e	No	YES	C50.9	8520-03-01	C50.9	0	84	2009		TUMOR FREE		NA			Right	NA			Other			Surgical Resection	Infiltrating Lobular Carcinoma		Post (prior bilateral ovariectomy OR >12 mo since LMP with no prior hysterectomy)	Positive						Negative			Negative
TCGA-A8-A0A2		Breast	NA	No	FEMALE	NA	-24380	NA	NA	NA		A8	A0A2	34d5a193-85e5-4399-8a9b-e92858eafdfe	No	YES	C50.9	8520-03-01	C50.9	0	66	2009		TUMOR FREE		NA			Right Lower Outer Quadrant	NA			Other			Surgical Resection	Infiltrating Lobular Carcinoma		Post (prior bilateral ovariectomy OR >12 mo since LMP with no prior hysterectomy)	Positive				0		Negative			Negative
TCGA-A8-A0A4		Breast	NA	No	FEMALE	NA	-26693	NA	NA	396		A8	A0A4	2cb8c866-9296-4c70-a3ea-f9a9b707895c	No	YES	C50.9	8520-03-01	C50.9	0	73	2009		TUMOR FREE		NA			Left	NA			Other			Surgical Resection	Infiltrating Lobular Carcinoma		Post (prior bilateral ovariectomy OR >12 mo since LMP with no prior hysterectomy)	Positive						Negative			Negative
TCGA-A8-A0A6		Breast	NA	No	FEMALE	NA	-23404	NA	NA	640		A8	A0A6	4b0d295c-e185-4b52-9752-178e5bc1d47d	No	YES	C50.9	8520-03-01	C50.9	0	64	2009		TUMOR FREE		NA			Left Upper Outer Quadrant	NA			Other			surgical resection	Infiltrating Lobular Carcinoma		Post (prior bilateral ovariectomy OR >12 mo since LMP with no prior hysterectomy)	Positive				1+		Negative			Negative
TCGA-A8-A0A7		Breast	NA	No	FEMALE	NA	-20940	NA	NA	NA		A8	A0A7	995fdab7-7284-4d33-befa-ec22aa7c6479	No	YES	C50.9	8520-03-01	C50.9	0	57	2009		TUMOR FREE		NA			Right Upper Outer Quadrant	NA			Other			Surgical Resection	Infiltrating Lobular Carcinoma		Post (prior bilateral ovariectomy OR >12 mo since LMP with no prior hysterectomy)	Negative				3+		Negative			Positive
TCGA-A8-A0A9		Breast	NA	No	FEMALE	NA	-29370	NA	NA	822		A8	A0A9	7b605fb6-d077-401e-b870-b87ddf505f82	No	YES	C50.9	8500-03-01	C50.9	0	80	2009		TUMOR FREE		NA			Left Upper Outer Quadrant	NA			Other			Surgical Resection	Infiltrating Ductal Carcinoma		Post (prior bilateral ovariectomy OR >12 mo since LMP with no prior hysterectomy)	Positive						Negative			Negative
TCGA-A8-A0AB		Breast	NA	No	FEMALE	NA	-19814	NA	NA	518		A8	A0AB	22eaba28-be67-4730-9846-860bc1fca29a	No	YES	C50.9	8520-03-01	C50.9	0	54	2009		TUMOR FREE		NA			Left Upper Outer Quadrant	NA			Other			Surgical Resection	Infiltrating Lobular Carcinoma		Post (prior bilateral ovariectomy OR >12 mo since LMP with no prior hysterectomy)	Positive				2+		Negative			Positive
TCGA-A8-A0AD		Breast	NA	No	FEMALE	NA	-30407	NA	NA	1157		A8	A0AD	af5453a9-cf1f-40de-aec4-0e0710908fb7	No	YES	C50.9	8522-03-01	C50.9	0	83	2007		TUMOR FREE		NA			Right Upper Outer Quadrant	NA			Other			Surgical Resection	Mixed Histology (please specify)	lobular/ductal	Post (prior bilateral ovariectomy OR >12 mo since LMP with no prior hysterectomy)	Positive				1+		Negative			Negative
TCGA-AC-A23C		Breast	NA	No	FEMALE	NA	-22751	NA	NA	585	WHITE	AC	A23C	dfd0b7ba-c7d3-498e-b455-346301865452	No	YES	C50.9	8500-03-01	C50.9	0	62	2010			YES	1			Left	NA			Modified Radical Mastectomy				Infiltrating Ductal Carcinoma		Post (prior bilateral ovariectomy OR >12 mo since LMP with no prior hysterectomy)	Positive						Negative	Core needle biopsy		Positive
TCGA-AC-A23E		Breast	NA	No	FEMALE	NA	-18500	NA	NA	698	WHITE	AC	A23E	e7bae6e7-f779-449d-92b9-66996041e00d	No	YES	C50.9	8500-03-01	C50.9	0	50	2010		TUMOR FREE	YES	2			Right	NA	Sentinel node biopsy alone		Modified Radical Mastectomy				Infiltrating Ductal Carcinoma			Positive						Negative	Core needle biopsy
TCGA-AC-A23G		Breast	NA	No	FEMALE	NA	-27934	NA	NA	2248	WHITE	AC	A23G	A721DAC6-0126-476C-B2D4-2DBF7406454B	No	YES	C50.9	8520-03-01	C50.9	0	76	2006		TUMOR FREE	YES	8			Right Upper Inner Quadrant	NA			Other			Right Total Mastectomy and Sentinel Node Biopsy	Infiltrating Lobular Carcinoma		Post (prior bilateral ovariectomy OR >12 mo since LMP with no prior hysterectomy)	Positive						Negative	Core needle biopsy		Positive
TCGA-AC-A23H		Breast	NA	No	FEMALE	NA	-32873	NA	NA	#NAME?	WHITE	AC	A23H	7dcf550c-90ce-4f63-aecd-0e46897e2a3e	No	YES	C50.9	8500-03-01	C50.9	0	90	2009	NOT HISPANIC OR LATINO	TUMOR FREE	NO	NA			Right Upper Inner QuadrantRight Lower Inner Quadrant	NA			Simple Mastectomy				Infiltrating Ductal Carcinoma		Post (prior bilateral ovariectomy OR >12 mo since LMP with no prior hysterectomy)	Negative						Negative	Core needle biopsy		Positive
TCGA-AC-A2B8		Breast	NA	No	FEMALE	NA	-31003	NA	NA	677	WHITE	AC	A2B8	6E126B73-D3E8-4641-A128-306F3B313E40	No	YES	C50.9	8520-03-01	C50.9	0	84	2011	NOT HISPANIC OR LATINO		YES	1			Right	NA	Axillary lymph node dissection alone		Simple Mastectomy				Infiltrating Lobular Carcinoma		Post (prior bilateral ovariectomy OR >12 mo since LMP with no prior hysterectomy)	Positive						Negative	Core needle biopsy		Negative
TCGA-AC-A2BK		Breast	NA	No	FEMALE	NA	-28625	NA	NA	2222	BLACK OR AFRICAN AMERICAN	AC	A2BK	6FA2A667-9C36-4526-8A58-1975E863A806	No	YES	C50.9	8500-03-01	C50.9	0	78	2006		TUMOR FREE	YES	23			Left Upper Outer Quadrant	NA	Axillary lymph node dissection alone		Modified Radical Mastectomy				Infiltrating Ductal Carcinoma		Post (prior bilateral ovariectomy OR >12 mo since LMP with no prior hysterectomy)	Negative	NO					Negative	Core needle biopsy
TCGA-AC-A2BM		Breast	NA	No	FEMALE	NA	-15212	NA	NA	3022	BLACK OR AFRICAN AMERICAN	AC	A2BM	8159FF7B-89F4-411A-9B9C-491F1CB3EB34	No	YES	C50.9	8500-03-01	C50.9	0	41	2005		TUMOR FREE	YES	13			Left Upper Inner Quadrant	NA	Sentinel lymph node biopsy plus axillary dissection		Modified Radical Mastectomy				Infiltrating Ductal Carcinoma			Positive	YES					Negative	Tumor resection		Negative
TCGA-AC-A2FB		Breast	NA	No	FEMALE	NA	-23851	NA	NA	1234	WHITE	AC	A2FB	02BBB632-0F7F-439D-B8F0-C86A06237424	No	YES	C50.9	8520-03-01	C50.9	0	65	2009	NOT HISPANIC OR LATINO	TUMOR FREE	YES	1			Left Upper Inner Quadrant	NA	Sentinel node biopsy alone		Simple Mastectomy				Infiltrating Lobular Carcinoma			Positive	NO	3 Point Scale	2+	3+		Negative	Core needle biopsy
TCGA-AC-A2FE		Breast	NA	No	FEMALE	NA	-22746	NA	NA	2240	WHITE	AC	A2FE	F6EEBD4B-B63A-4A9C-92D3-0D954A8A6655	No	YES	C50.9	8520-03-01	C50.9	0	62	2005	NOT HISPANIC OR LATINO	WITH TUMOR	YES	18			Right Upper Outer Quadrant	NA	Sentinel lymph node biopsy plus axillary dissection		Modified Radical Mastectomy				Infiltrating Lobular Carcinoma		Post (prior bilateral ovariectomy OR >12 mo since LMP with no prior hysterectomy)	Positive	NO					Negative	Fine needle aspiration biopsy
TCGA-AC-A2FF		Breast	NA	No	FEMALE	NA	NA	NA	NA	2759	ASIAN	AC	A2FF	3CA67CD0-81DA-4F68-A9FA-F1A8C013C28D	No	YES	C50.9	8520-03-01	C50.9	0	40	2006	NOT HISPANIC OR LATINO	TUMOR FREE	YES	7			Right	1.7	Sentinel lymph node biopsy plus axillary dissection		Lumpectomy				Infiltrating Lobular Carcinoma			Positive	YES					Negative	Core needle biopsy		Negative
TCGA-AC-A2FG		Breast	NA	No	FEMALE	NA	-29211	NA	NA	1853	WHITE	AC	A2FG	39CDA4C9-E1C8-44C2-BAB7-F5849C12F879	No	YES	C50.9	8520-03-01	C50.9	0	79	2007		TUMOR FREE	YES	11			Left Upper Outer Quadrant	NA	Sentinel lymph node biopsy plus axillary dissection		Modified Radical Mastectomy				Infiltrating Lobular Carcinoma		Post (prior bilateral ovariectomy OR >12 mo since LMP with no prior hysterectomy)	Negative	YES					Negative	Core needle biopsy		Negative
TCGA-AC-A2FK		Breast	NA	No	FEMALE	NA	-16627	NA	NA	2650	WHITE	AC	A2FK	79126E88-9CF8-45FF-BF91-A98DA3B304D7	No	YES	C50.9	8520-03-01	C50.9	0	45	2006	HISPANIC OR LATINO	TUMOR FREE	YES	3			Left Upper Outer Quadrant	NA			Modified Radical Mastectomy				Infiltrating Lobular Carcinoma			Positive						Negative	Core needle biopsy		Negative
TCGA-AC-A2FM		Breast	NA	No	FEMALE	NA	-31805	NA	792	#NAME?	WHITE	AC	A2FM	B6B1DC9A-91F4-4B0A-AFD5-62C9A90C0D5E	No	YES	C50.9	8520-03-01	C50.9	0	87	2004	NOT HISPANIC OR LATINO	WITH TUMOR	YES	2			Right Upper Inner Quadrant	NA	Sentinel node biopsy alone		Modified Radical Mastectomy				Infiltrating Lobular Carcinoma		Post (prior bilateral ovariectomy OR >12 mo since LMP with no prior hysterectomy)		YES					Negative	Core needle biopsy
TCGA-AC-A2FO		Breast	NA	No	FEMALE	NA	-23928	NA	NA	2255	WHITE	AC	A2FO	F5D4C2D3-CC69-4B38-8551-0917E3622A68	No	YES	C50.9	8520-03-01	C50.9	0	65	2005	NOT HISPANIC OR LATINO	TUMOR FREE	YES	10			Left Upper Outer Quadrant	NA	Other (specify)	Sentinel lymph node plus Level I and Level II lymph nodes	Simple Mastectomy				Infiltrating Lobular Carcinoma		Post (prior bilateral ovariectomy OR >12 mo since LMP with no prior hysterectomy)	Negative	NO					Negative	Core needle biopsy		Indeterminate
TCGA-AC-A2QH		Breast	NA	No	FEMALE	NA	-21488	NA	NA	1005	WHITE	AC	A2QH	67C5F371-3FA9-47C5-8B15-C2DD9ACC8519	No	YES	C50.9	8575-03-01	C50.9	0	58	2011	NOT HISPANIC OR LATINO	TUMOR FREE	YES	22			Right Upper Outer Quadrant	NA	Axillary lymph node dissection alone		Modified Radical Mastectomy				Metaplastic Carcinoma		Post (prior bilateral ovariectomy OR >12 mo since LMP with no prior hysterectomy)	Negative	YES					Negative	Core needle biopsy
TCGA-AC-A2QI		Breast	NA	No	FEMALE	NA	-27865	NA	NA	588	WHITE	AC	A2QI	C57835BE-77AB-4CF5-9B23-62C11A7B2EAF	No	YES	C50.9	8520-03-01	C50.9	0	76	2011	NOT HISPANIC OR LATINO	TUMOR FREE	YES	2			Right	NA	Sentinel node biopsy alone		Other			Total Mastectomy	Infiltrating Lobular Carcinoma		Post (prior bilateral ovariectomy OR >12 mo since LMP with no prior hysterectomy)	Negative				1+		Negative	Core needle biopsy
TCGA-AC-A2QJ		Breast	NA	No	FEMALE	NA	-17569	NA	NA	#NAME?	WHITE	AC	A2QJ	D9FD2724-7DB0-4AF3-AC14-217BDFA5203F	No	YES	C50.9	8575-03-01	C50.9	0	48	2011	HISPANIC OR LATINO	TUMOR FREE	YES	2			Left Upper Outer QuadrantLeft Lower Outer Quadrant	NA	Other (specify)	Sentinel lymph node and axillary lymph node biopsy	Other			Mastectomy	Metaplastic Carcinoma		Peri (6-12 months since last menstrual period)	Negative	NO					Negative	Core needle biopsy
TCGA-AC-A3BB		Breast	NA	No	FEMALE	NA	-16983	NA	NA	987	BLACK OR AFRICAN AMERICAN	AC	A3BB	048549CF-D0A5-4743-A0A1-2004F7CC2B08	No	YES	C50.9	8520-03-01	C50.9	0	46	2011	NOT HISPANIC OR LATINO	TUMOR FREE		14			Right Upper Outer Quadrant	NA	Axillary lymph node dissection alone		Modified Radical Mastectomy				Infiltrating Lobular Carcinoma			Positive						Negative	Core needle biopsy
TCGA-AC-A3EH		Breast	NA	No	FEMALE	NA	-29014	NA	NA	#NAME?	WHITE	AC	A3EH	FAC173A8-1613-4BD4-87BA-83A2CFE8A37D	No	YES	C50.9	8022-03-01	C50.9	0	79	2011	NOT HISPANIC OR LATINO	TUMOR FREE	YES	12			Right	NA	Axillary lymph node dissection alone		Modified Radical Mastectomy				Infiltrating Lobular Carcinoma		Post (prior bilateral ovariectomy OR >12 mo since LMP with no prior hysterectomy)	Negative	NO					Negative	Excisional Biopsy		Negative
TCGA-AC-A3HN		Breast	NA	No	FEMALE	NA	-32061	NA	NA	496	WHITE	AC	A3HN	E37AE674-A107-4EB3-94D8-B86B0035A9F7	No	YES	C50.9	8520-03-01	C50.9	0	87	2011	NOT HISPANIC OR LATINO	TUMOR FREE	YES	3			Left Upper Inner Quadrant	NA	Sentinel node biopsy alone		Simple Mastectomy				Infiltrating Lobular Carcinoma		Post (prior bilateral ovariectomy OR >12 mo since LMP with no prior hysterectomy)	Positive	YES	3 Point Scale	3+			Negative	Core needle biopsy
TCGA-AC-A3OD		Breast	NA	No	FEMALE	NA	-25186	NA	NA	451	WHITE	AC	A3OD	F2622CDB-AC92-42B3-A1CA-67E133C3DD4A	No	YES	C50.9	8520-03-01	C50.9	0	68	2011	NOT HISPANIC OR LATINO	TUMOR FREE	YES	3			Left	NA	Sentinel lymph node biopsy plus axillary dissection		Modified Radical Mastectomy				Infiltrating Lobular Carcinoma		Post (prior bilateral ovariectomy OR >12 mo since LMP with no prior hysterectomy)	Positive	YES			1+		Negative	Core needle biopsy
TCGA-AC-A3QP		Breast	NA	No	FEMALE	NA	-29113	NA	NA	675	WHITE	AC	A3QP	6F4C8D30-47FB-47DF-9EB7-4E5881E3711E	No	YES	C50.9	8520-03-01	C50.9	0	79	2011	NOT HISPANIC OR LATINO	TUMOR FREE	YES	2			Right	1.2	Sentinel node biopsy alone		Lumpectomy				Infiltrating Lobular Carcinoma		Post (prior bilateral ovariectomy OR >12 mo since LMP with no prior hysterectomy)	Positive				2+		Negative	Core needle biopsy		Negative
TCGA-AC-A3QQ		Breast	NA	No	FEMALE	NA	-19723	NA	NA	734	WHITE	AC	A3QQ	95CEF916-5545-455B-920C-773A54FC7676	No	YES	C50.9	8520-03-01	C50.9	0	54	2011	NOT HISPANIC OR LATINO	TUMOR FREE	YES	5			Right	NA	Sentinel node biopsy alone		Other			Nipple Sparing Total Mastectomy	Infiltrating Lobular Carcinoma		Peri (6-12 months since last menstrual period)	Positive	YES	3 Point Scale	3+	3+		Close	Core needle biopsy
TCGA-AC-A3TM		Breast	NA	No	FEMALE	NA	-18535	NA	NA	762	WHITE	AC	A3TM	67C73260-A242-4BBA-87C5-D2302556DFF7	No	YES	C50.9	8520-03-01	C50.9	0	50	2011	NOT HISPANIC OR LATINO	TUMOR FREE	YES	4			Right	1.9	Sentinel node biopsy alone		Simple Mastectomy				Infiltrating Lobular Carcinoma		Peri (6-12 months since last menstrual period)	Positive	YES			2+		Negative	Core needle biopsy		Equivocal
TCGA-AC-A3TN		Breast	NA	No	FEMALE	NA	-27421	NA	NA	456	WHITE	AC	A3TN	81B70C58-4A12-448C-A594-2ADE44F6A0AE	No	YES	C50.9	8520-03-01	C50.9	0	75	2012	NOT HISPANIC OR LATINO	TUMOR FREE	YES	2			Right	NA	Sentinel lymph node biopsy plus axillary dissection		Simple Mastectomy				Infiltrating Lobular Carcinoma		Post (prior bilateral ovariectomy OR >12 mo since LMP with no prior hysterectomy)	Positive						Negative	Other method, specify:		Indeterminate
TCGA-AC-A3W5		Breast	NA	Yes	FEMALE	NA	-24029	NA	NA	504	BLACK OR AFRICAN AMERICAN	AC	A3W5	4C313E5B-4DC3-408E-8E92-22427F74743E	No	YES	C50.9	8520-03-01	C50.9	0	65	2011	NOT HISPANIC OR LATINO	TUMOR FREE	YES	3			Right	NA	Sentinel node biopsy alone		Lumpectomy				Infiltrating Lobular Carcinoma			Positive	YES					Close	Core needle biopsy		Positive
TCGA-AC-A3W5		Breast	NA	Yes	FEMALE	NA	-24029	NA	NA	504	BLACK OR AFRICAN AMERICAN	AC	A3W5	4C313E5B-4DC3-408E-8E92-22427F74743E	No	YES	C50.9	8520-03-01	C50.9	0	65	2011	NOT HISPANIC OR LATINO	TUMOR FREE	YES	3			Right	NA	Sentinel node biopsy alone		Lumpectomy				Infiltrating Lobular Carcinoma			Positive	YES					Close	Core needle biopsy		Positive
TCGA-AC-A3W6		Breast	NA	Yes	FEMALE	NA	-32872	NA	NA	0	WHITE	AC	A3W6	1B4CFAD1-E353-4411-97B6-2B7B9309E95E	No	YES	C50.9	8520-03-01	C50.9	0	90	2012	NOT HISPANIC OR LATINO	TUMOR FREE	YES	3			Right	NA	Sentinel node biopsy alone		Modified Radical Mastectomy				Infiltrating Lobular Carcinoma		Post (prior bilateral ovariectomy OR >12 mo since LMP with no prior hysterectomy)	Positive	YES	3 Point Scale	1+	3+		Negative	Core needle biopsy
TCGA-AC-A3W6		Breast	NA	Yes	FEMALE	NA	-32872	NA	NA	0	WHITE	AC	A3W6	1B4CFAD1-E353-4411-97B6-2B7B9309E95E	No	YES	C50.9	8520-03-01	C50.9	0	90	2012	NOT HISPANIC OR LATINO	TUMOR FREE	YES	3			Right	NA	Sentinel node biopsy alone		Modified Radical Mastectomy				Infiltrating Lobular Carcinoma		Post (prior bilateral ovariectomy OR >12 mo since LMP with no prior hysterectomy)	Positive	YES	3 Point Scale	1+	3+		Negative	Core needle biopsy
TCGA-AC-A3W7		Breast	NA	No	FEMALE	NA	-24327	NA	NA	471	WHITE	AC	A3W7	2481A671-760B-428C-968D-42E25FD42AC5	No	YES	C50.9	8520-03-01	C50.9	0	66	2012	NOT HISPANIC OR LATINO	TUMOR FREE	YES	2			Right Upper Outer Quadrant	NA	Sentinel node biopsy alone		Simple Mastectomy				Infiltrating Lobular Carcinoma		Post (prior bilateral ovariectomy OR >12 mo since LMP with no prior hysterectomy)	Negative	NO					Negative	Core needle biopsy
TCGA-AC-A3YI		Breast	NA	No	FEMALE	NA	-27143	NA	NA	707	WHITE	AC	A3YI	A45D296E-EFC0-479E-B2F6-BAD834668CDF	No	YES	C50.9	8520-03-01	C50.9	0	74	2012	NOT HISPANIC OR LATINO		YES	13			Right	NA	Sentinel lymph node biopsy plus axillary dissection		Lumpectomy				Infiltrating Lobular Carcinoma		Post (prior bilateral ovariectomy OR >12 mo since LMP with no prior hysterectomy)	Positive	NO			1+		Negative	Core needle biopsy
TCGA-AC-A3YJ		Breast	NA	No	FEMALE	NA	-24439	NA	NA	754	WHITE	AC	A3YJ	86CF879E-3B40-44DD-AAA7-6F49F54A15D9	No	YES	C50.9	8050-03-01	C50.9	0	66	2012	NOT HISPANIC OR LATINO	TUMOR FREE	YES	1			Right	NA	Sentinel node biopsy alone		Modified Radical Mastectomy				Other, specify	Invasive Papillary Carcinoma	Post (prior bilateral ovariectomy OR >12 mo since LMP with no prior hysterectomy)	Positive	YES					Negative	Core needle biopsy
TCGA-AC-A4ZE		Breast	NA	No	FEMALE	NA	-23284	NA	NA	890	WHITE	AC	A4ZE	0CF0D67C-2F7F-42A6-94F3-407D0EC46C88	No	YES	C50.9	8520-03-01	C50.9	0	63	2012	NOT HISPANIC OR LATINO	TUMOR FREE	YES	1			Right Lower Outer Quadrant	NA	Sentinel node biopsy alone		Simple Mastectomy				Infiltrating Lobular Carcinoma		Post (prior bilateral ovariectomy OR >12 mo since LMP with no prior hysterectomy)	Positive	NO					Negative	Core needle biopsy
TCGA-AC-A5EH		Breast	NA	No	FEMALE	NA	-27964	NA	NA	511	BLACK OR AFRICAN AMERICAN	AC	A5EH	D13FB44B-291B-4EA4-920C-142DAA8D1989	No	YES	C50.9	8500-03-01	C50.9	0	76	2012	NOT HISPANIC OR LATINO	TUMOR FREE	YES	14			Left Upper Outer Quadrant	NA	Axillary lymph node dissection alone		Modified Radical Mastectomy				Infiltrating Ductal Carcinoma			Negative	NO					Negative	Core needle biopsy
TCGA-AC-A5EI		Breast	NA	Yes	FEMALE	NA	-32375	NA	NA	442	WHITE	AC	A5EI	01B9F68B-4DE4-4374-B4F2-8A0685E18153	No	YES	C50.9	9020-03-01	C50.9	0	88	2012	NOT HISPANIC OR LATINO	TUMOR FREE	YES	2			Right Upper Outer Quadrant	NA	Sentinel node biopsy alone		Simple Mastectomy				Other, specify	Malignant Phyllodes Tumor		Positive	NO					Negative	Tumor resection
TCGA-AC-A5EI		Breast	NA	Yes	FEMALE	NA	-32375	NA	NA	442	WHITE	AC	A5EI	01B9F68B-4DE4-4374-B4F2-8A0685E18153	No	YES	C50.9	9020-03-01	C50.9	0	88	2012	NOT HISPANIC OR LATINO	TUMOR FREE	YES	2			Right Upper Outer Quadrant	NA	Sentinel node biopsy alone		Simple Mastectomy				Other, specify	Malignant Phyllodes Tumor		Positive	NO					Negative	Tumor resection
TCGA-AC-A5XS		Breast	NA	Yes	FEMALE	NA	-27160	NA	NA	588	WHITE	AC	A5XS	D9627184-B972-4E00-8C11-B0B946AC357A	No	YES	C50.9	8520-03-01	C50.9	0	74	2012	NOT HISPANIC OR LATINO	TUMOR FREE	YES	8			Left Upper Inner Quadrant	NA	Sentinel node biopsy alone		Simple Mastectomy				Infiltrating Lobular Carcinoma			Positive	NO					Negative	Core needle biopsy
TCGA-AC-A5XS		Breast	NA	Yes	FEMALE	NA	-27160	NA	NA	588	WHITE	AC	A5XS	D9627184-B972-4E00-8C11-B0B946AC357A	No	YES	C50.9	8520-03-01	C50.9	0	74	2012	NOT HISPANIC OR LATINO	TUMOR FREE	YES	8			Left Upper Inner Quadrant	NA	Sentinel node biopsy alone		Simple Mastectomy				Infiltrating Lobular Carcinoma			Positive	NO					Negative	Core needle biopsy
TCGA-AC-A5XU		Breast	NA	No	FEMALE	NA	-27191	NA	NA	455	BLACK OR AFRICAN AMERICAN	AC	A5XU	97677FD7-8523-48C5-A8CE-614FD4010551	No	YES	C50.9	8500-03-01	C50.9	0	74	2013	NOT HISPANIC OR LATINO	TUMOR FREE	YES	2			Left Upper Outer Quadrant	NA	Sentinel node biopsy alone		Lumpectomy				Infiltrating Ductal Carcinoma			Positive						Negative	Core needle biopsy
TCGA-AC-A62V		Breast	NA	No	MALE	NA	-21389	NA	NA	#NAME?	BLACK OR AFRICAN AMERICAN	AC	A62V	D5F2B85A-94A9-4168-BBE8-149EC71342B0	No	YES	C50.9	8500-03-01	C50.9	0	58	2013	NOT HISPANIC OR LATINO	WITH TUMOR	YES	17			Right Lower Outer Quadrant	NA	Axillary lymph node dissection alone		Modified Radical Mastectomy				Infiltrating Ductal Carcinoma			Positive	NO					Negative	Core needle biopsy
TCGA-AC-A62X		Breast	NA	Yes	FEMALE	NA	-26627	NA	NA	417	BLACK OR AFRICAN AMERICAN	AC	A62X	5B2A4F11-CA46-4974-9420-59B4820920BF	No	YES	C50.9	8500-03-01	C50.9	0	72	2013	NOT HISPANIC OR LATINO	TUMOR FREE	YES	10			Left Upper Inner Quadrant	NA	Axillary lymph node dissection alone		Modified Radical Mastectomy				Infiltrating Ductal Carcinoma		Post (prior bilateral ovariectomy OR >12 mo since LMP with no prior hysterectomy)	Negative	NO					Negative	Core needle biopsy
TCGA-AC-A62X		Breast	NA	Yes	FEMALE	NA	-26627	NA	NA	417	BLACK OR AFRICAN AMERICAN	AC	A62X	5B2A4F11-CA46-4974-9420-59B4820920BF	No	YES	C50.9	8500-03-01	C50.9	0	72	2013	NOT HISPANIC OR LATINO	TUMOR FREE	YES	10			Left Upper Inner Quadrant	NA	Axillary lymph node dissection alone		Modified Radical Mastectomy				Infiltrating Ductal Carcinoma		Post (prior bilateral ovariectomy OR >12 mo since LMP with no prior hysterectomy)	Negative	NO					Negative	Core needle biopsy
TCGA-AC-A62Y		Breast	NA	No	FEMALE	NA	-28876	NA	NA	530	WHITE	AC	A62Y	05AF737D-89AA-49B6-97B2-28B8AC8BD2CF	No	YES	C50.9	8520-03-01	C50.9	0	79	2012	NOT HISPANIC OR LATINO	TUMOR FREE	YES	1			Right	NA	Sentinel node biopsy alone		Modified Radical Mastectomy				Infiltrating Lobular Carcinoma		Post (prior bilateral ovariectomy OR >12 mo since LMP with no prior hysterectomy)	Positive	NO	3 Point Scale		1+		Positive	Core needle biopsy
TCGA-AC-A6IV		Breast	NA	No	FEMALE	NA	-17521	NA	NA	568	WHITE	AC	A6IV	8E11C5EC-C15A-48D4-85AC-B7B08A9ED827	No	YES	C50.9	8524-03-01	C50.9	0	47	2012	NOT HISPANIC OR LATINO	TUMOR FREE	YES	1			Right	NA	Sentinel node biopsy alone		Modified Radical Mastectomy				Infiltrating Lobular Carcinoma			Positive	YES			2+		Negative	Core needle biopsy
TCGA-AC-A6IW		Breast	NA	No	FEMALE	NA	-26896	NA	NA	413	BLACK OR AFRICAN AMERICAN	AC	A6IW	8183F0FB-2303-4D7B-BCCD-55E5031FC7DF	No	YES	C50.9	8500-03-01	C50.9	0	73	2013	NOT HISPANIC OR LATINO	TUMOR FREE	YES	2			Left Upper Outer Quadrant	NA	Sentinel node biopsy alone		Simple Mastectomy				Infiltrating Ductal Carcinoma		Post (prior bilateral ovariectomy OR >12 mo since LMP with no prior hysterectomy)	Negative	YES					Negative	Core needle biopsy
TCGA-AC-A6IX		Breast	NA	No	FEMALE	NA	-17969	NA	NA	373	WHITE	AC	A6IX	7486A2B3-B09F-4E9C-9864-8B51B58D9FB3	No	YES	C50.9	8520-03-01	C50.9	0	49	2013	NOT HISPANIC OR LATINO	TUMOR FREE	YES	21			Left Upper Outer Quadrant	NA	Axillary lymph node dissection alone		Modified Radical Mastectomy				Infiltrating Lobular Carcinoma		Peri (6-12 months since last menstrual period)	Positive	NO					Negative	Core needle biopsy
TCGA-AC-A6NO		Breast	NA	No	FEMALE	NA	-15996	NA	NA	NA	BLACK OR AFRICAN AMERICAN	AC	A6NO	8D9B50D1-139B-4447-AE9C-E54764D9E2A7	No	YES	C50.9	8500-03-01	C50.9	0	43	2011	NOT HISPANIC OR LATINO	TUMOR FREE	YES	16			Right	NA	Axillary lymph node dissection alone		Modified Radical Mastectomy				Infiltrating Ductal Carcinoma			Positive	NO					Negative	Fine needle aspiration biopsy
TCGA-AC-A7VB		Breast	NA	No	FEMALE	NA	-18806	NA	NA	250	BLACK OR AFRICAN AMERICAN	AC	A7VB	56230E4A-29CA-4F37-A0F9-730DBDFB6FA2	No	YES	C50.9	8500-03-01	C50.9	0	51	2013	NOT HISPANIC OR LATINO	TUMOR FREE	YES	15			Right Lower Outer Quadrant	NA	Sentinel lymph node biopsy plus axillary dissection		Modified Radical Mastectomy				Infiltrating Ductal Carcinoma			Negative	NO					Negative	Core needle biopsy
TCGA-AC-A7VC		Breast	NA	No	FEMALE	NA	-20479	NA	NA	NA	WHITE	AC	A7VC	2B36853F-34D3-47C5-BA6A-E5A93233D2B1	No	YES	C50.9	8575-03-01	C50.9	0	56	2013	NOT HISPANIC OR LATINO	TUMOR FREE	YES	1			Left	NA	Sentinel node biopsy alone		Simple Mastectomy				Metaplastic Carcinoma		Post (prior bilateral ovariectomy OR >12 mo since LMP with no prior hysterectomy)	Negative	YES					Negative	Tumor resection
TCGA-AC-A8OP		Breast	NA	No	FEMALE	NA	-26550	NA	NA	614	BLACK OR AFRICAN AMERICAN	AC	A8OP	B9C6C069-2A2B-4CC7-A398-DC45C132D979	No	YES	C50.9	8500-03-01	C50.9	0	72	2011	NOT HISPANIC OR LATINO	TUMOR FREE	YES	6			Right Lower Inner Quadrant	NA	Sentinel node biopsy alone		Simple Mastectomy				Infiltrating Ductal Carcinoma		Post (prior bilateral ovariectomy OR >12 mo since LMP with no prior hysterectomy)	Positive	YES			1+		Negative	Core needle biopsy
TCGA-AC-A8OQ		Breast	NA	No	FEMALE	NA	-26535	NA	NA	NA	BLACK OR AFRICAN AMERICAN	AC	A8OQ	DFAABD03-2D40-4422-B210-CAF112FF4229	No	YES	C50.9	8500-03-01	C50.9	0	72	2011	NOT HISPANIC OR LATINO	TUMOR FREE	YES	2			Right Upper Outer Quadrant	NA	Sentinel node biopsy alone		Lumpectomy				Infiltrating Ductal Carcinoma		Post (prior bilateral ovariectomy OR >12 mo since LMP with no prior hysterectomy)	Negative	NO					Negative	Core needle biopsy
TCGA-AC-A8OR		Breast	NA	No	FEMALE	NA	-27605	NA	NA	NA	WHITE	AC	A8OR	8CD1BA0B-EAD9-4661-A796-6C9DBF1C42CD	No	YES	C50.9	8480-03-01	C50.9	0	75	2013	NOT HISPANIC OR LATINO	TUMOR FREE	YES	2			Left	NA	Sentinel node biopsy alone		Simple Mastectomy				Mucinous Carcinoma		Post (prior bilateral ovariectomy OR >12 mo since LMP with no prior hysterectomy)	Positive	YES					Negative	Core needle biopsy
TCGA-AC-A8OS		Breast	NA	No	FEMALE	NA	-26248	NA	NA	NA	WHITE	AC	A8OS	D5E655FE-3FBC-47B0-BA23-1D1DD01D591C	No	YES	C50.9	8520-03-01	C50.9	0	71	2013	NOT HISPANIC OR LATINO	TUMOR FREE	YES	2			Right Upper Outer Quadrant	NA	Sentinel node biopsy alone		Simple Mastectomy				Infiltrating Lobular Carcinoma		Post (prior bilateral ovariectomy OR >12 mo since LMP with no prior hysterectomy)	Positive	YES			1+		Negative	Core needle biopsy
TCGA-AN-A03X		Breast	NA	No	FEMALE	NA	-27163	NA	NA	10	WHITE	AN	A03X	88cd6ccc-70f7-436e-a99c-039b9d31e335	No	YES	C50.9	8500-03-01	C50.9	0	74	2010	NOT HISPANIC OR LATINO	TUMOR FREE		19			Left Upper Outer Quadrant	NA	No axillary staging		Modified Radical Mastectomy				Infiltrating Ductal Carcinoma		Post (prior bilateral ovariectomy OR >12 mo since LMP with no prior hysterectomy)	Positive	NO			1+		Negative	Tumor resection
TCGA-AN-A03Y		Breast	NA	No	FEMALE	NA	-24232	NA	NA	10	WHITE	AN	A03Y	a991644b-3ee6-4cda-acf0-e37de48a49fc	No	YES	C50.9	8500-03-01	C50.9	0	66	2010	NOT HISPANIC OR LATINO	TUMOR FREE		9			Left Upper Outer Quadrant	NA	No axillary staging		Modified Radical Mastectomy				Infiltrating Ductal Carcinoma		Post (prior bilateral ovariectomy OR >12 mo since LMP with no prior hysterectomy)	Positive	NO			0		Negative	Tumor resection
TCGA-AN-A041		Breast	NA	No	FEMALE	NA	-10812	NA	NA	7	WHITE	AN	A041	316e021c-5175-4ab3-bdb6-2bf9683f657a	No	YES	C50.9	8500-03-01	C50.9	0	29	2010	NOT HISPANIC OR LATINO		YES	18			Left Upper Outer Quadrant	NA							Infiltrating Ductal Carcinoma		Pre (<6 months since LMP AND no prior bilateral ovariectomy AND not on estrogen replacement)	Negative				2+		Negative	Tumor resection
TCGA-AN-A046		Breast	NA	No	FEMALE	NA	-25158	NA	NA	10	WHITE	AN	A046	dcd5860c-7e3a-44f3-a732-fe92fe3fe300	No	YES	C50.9	8500-03-01	C50.9	0	68	2010	NOT HISPANIC OR LATINO	TUMOR FREE		19			Right Lower Inner Quadrant	NA	No axillary staging		Modified Radical Mastectomy				Infiltrating Ductal Carcinoma		Post (prior bilateral ovariectomy OR >12 mo since LMP with no prior hysterectomy)	Positive	NO					Negative	Tumor resection
TCGA-AN-A049		Breast	NA	No	FEMALE	NA	-22710	NA	NA	19	WHITE	AN	A049	2e1e3bf0-1708-4b65-936c-48b89eb8966a	No	YES	C50.9	8500-03-01	C50.9	0	62	2008	NOT HISPANIC OR LATINO	TUMOR FREE		9	Allred (Biocare)	Allred (Biocare)	Left Upper Outer Quadrant	NA	No axillary staging		Simple Mastectomy		Modified radical mastectomy		Infiltrating Ductal Carcinoma		Post (prior bilateral ovariectomy OR >12 mo since LMP with no prior hysterectomy)	Positive	NO			0		Positive	Tumor resection
TCGA-AN-A04A		Breast	NA	No	FEMALE	NA	-13445	NA	NA	90	WHITE	AN	A04A	e5aae05a-478e-4a55-a27c-12b2b4be302a	No	YES	C50.9	8500-03-01	C50.9	0	36	2008	NOT HISPANIC OR LATINO	TUMOR FREE		7	Allred (Biocare)	Allred (Biocare)	Left Lower Inner QuadrantLeft Lower Outer Quadrant	NA	No axillary staging		Simple Mastectomy		Modified radical mastectomy		Infiltrating Ductal Carcinoma		Peri (6-12 months since last menstrual period)	Positive	NO		2+	0		Positive	Tumor resection
TCGA-AN-A04C		Breast	NA	No	FEMALE	NA	-18851	NA	NA	54	WHITE	AN	A04C	66072c06-f251-4f0b-b6ae-12b407c52cc6	No	YES	C50.9	8500-03-01	C50.9	0	51	2008	NOT HISPANIC OR LATINO	TUMOR FREE		15	Allred (Biocare)	Allred (Biocare)	Left Upper Outer Quadrant	NA	Axillary lymph node dissection alone		Simple Mastectomy		Modified radical mastectomy		Infiltrating Ductal Carcinoma		Post (prior bilateral ovariectomy OR >12 mo since LMP with no prior hysterectomy)	Negative	NO		0	3+		Positive	Tumor resection
TCGA-AN-A04D		Breast	NA	No	FEMALE	NA	-21426	NA	NA	52	WHITE	AN	A04D	49717f75-0f2d-4e1c-9a12-f1cd7877b80a	No	YES	C50.9	8500-03-01	C50.9	0	58	2008	NOT HISPANIC OR LATINO	TUMOR FREE		15	Allred (Biocare)	Allred (Biocare)	Left Upper Outer Quadrant	NA	No axillary staging		Simple Mastectomy		Modified radical mastectomy		Infiltrating Ductal Carcinoma		Post (prior bilateral ovariectomy OR >12 mo since LMP with no prior hysterectomy)	Negative	NO		0	0		Positive	Tumor resection
TCGA-AN-A0AJ		Breast	NA	No	FEMALE	NA	-29131	NA	NA	303	WHITE	AN	A0AJ	9646160a-f1f9-437b-8c7d-efb0b57bfb97	No	YES	C50.9	8522-03-01	C50.9	0	79	2010	NOT HISPANIC OR LATINO	TUMOR FREE		9	dextran coated charcoal	dextran coated charcoal	Left Upper Outer Quadrant	NA	Axillary lymph node dissection alone		Modified Radical Mastectomy				Infiltrating Ductal Carcinoma		Post (prior bilateral ovariectomy OR >12 mo since LMP with no prior hysterectomy)	Positive	NO		3+	3+		Negative	Tumor resection
TCGA-AN-A0AK		Breast	NA	No	FEMALE	NA	-27977	NA	NA	224	WHITE	AN	A0AK	9e894662-b718-40f8-8899-b5e036cfbd76	No	YES	C50.9	8500-03-01	C50.9	0	76	2010	NOT HISPANIC OR LATINO	TUMOR FREE		11	dextran coated charcoal	dextran coated charcoal	Left Upper Outer Quadrant	NA	Axillary lymph node dissection alone		Modified Radical Mastectomy				Infiltrating Ductal Carcinoma		Post (prior bilateral ovariectomy OR >12 mo since LMP with no prior hysterectomy)	Negative	NO		3+	2+		Negative	Tumor resection
TCGA-AN-A0AL		Breast	NA	No	FEMALE	NA	-15286	NA	NA	227	WHITE	AN	A0AL	3e9f93c0-aa79-4b4c-bd6c-b3325912362a	No	YES	C50.9	8500-03-01	C50.9	0	41	2010	NOT HISPANIC OR LATINO	TUMOR FREE		5	dextran coated charcoal	dextran coated charcoal	Left Lower Outer Quadrant	NA	Axillary lymph node dissection alone		Modified Radical Mastectomy				Infiltrating Ductal Carcinoma		Pre (<6 months since LMP AND no prior bilateral ovariectomy AND not on estrogen replacement)	Negative	NO		0	0		Negative	Tumor resection
TCGA-AN-A0AM		Breast	NA	No	FEMALE	NA	-20713	NA	NA	5	WHITE	AN	A0AM	00a2d166-78c9-4687-a195-3d6315c27574	No	YES	C50.9	8500-03-01	C50.9	0	56	2010	NOT HISPANIC OR LATINO	TUMOR FREE		20			Left Upper Outer Quadrant	NA	No axillary staging		Modified Radical Mastectomy				Infiltrating Ductal Carcinoma		Post (prior bilateral ovariectomy OR >12 mo since LMP with no prior hysterectomy)	Negative	NO					Negative	Tumor resection
TCGA-AN-A0AR		Breast	NA	No	FEMALE	NA	-20152	NA	NA	10	WHITE	AN	A0AR	ebc460c2-df88-4dc0-a2c0-aca8072b75ad	No	YES	C50.9	8500-03-01	C50.9	0	55	2010	NOT HISPANIC OR LATINO	TUMOR FREE		17			Right Upper Inner Quadrant	NA	No axillary staging		Modified Radical Mastectomy				Infiltrating Ductal Carcinoma		Pre (<6 months since LMP AND no prior bilateral ovariectomy AND not on estrogen replacement)	Negative	NO		0	0		Negative	Tumor resection
TCGA-AN-A0AS		Breast	NA	No	FEMALE	NA	-25658	NA	NA	10	WHITE	AN	A0AS	7c2a8440-0206-4039-8474-8d62f6c7de0c	No	YES	C50.9	8500-03-01	C50.9	0	70	2010	NOT HISPANIC OR LATINO	TUMOR FREE		9			Left Upper Outer Quadrant	NA	No axillary staging		Modified Radical Mastectomy				Infiltrating Ductal Carcinoma		Post (prior bilateral ovariectomy OR >12 mo since LMP with no prior hysterectomy)	Negative	NO			0		Negative	Tumor resection
TCGA-AN-A0AT		Breast	NA	No	FEMALE	NA	-22798	NA	NA	10	WHITE	AN	A0AT	05506f4c-e701-4a9d-ae06-97f066aade43	No	YES	C50.9	8500-03-01	C50.9	0	62	2010	NOT HISPANIC OR LATINO	TUMOR FREE		10			Right Upper Inner Quadrant	NA	No axillary staging		Modified Radical Mastectomy				Infiltrating Ductal Carcinoma		Post (prior bilateral ovariectomy OR >12 mo since LMP with no prior hysterectomy)	Negative	NO					Negative	Tumor resection
TCGA-AN-A0FD		Breast	NA	No	FEMALE	NA	-26007	NA	NA	196	WHITE	AN	A0FD	c6086936-7544-4da0-8c0c-114166848483	No	YES	C50.9	8500-03-01	C50.9	0	71	2010	NOT HISPANIC OR LATINO	TUMOR FREE		14	dextran coated charcoal	dextran coated charcoal	Left Upper Outer Quadrant	NA	Axillary lymph node dissection alone		Modified Radical Mastectomy				Infiltrating Ductal Carcinoma		Post (prior bilateral ovariectomy OR >12 mo since LMP with no prior hysterectomy)	Positive	NO		3+	2+		Negative	Tumor resection		Positive
TCGA-AN-A0FF		Breast	NA	No	FEMALE	NA	-11929	NA	NA	172	WHITE	AN	A0FF	d5cab7f5-e4f1-40ee-a0c8-4c8004c1c9a0	No	YES	C50.9	8500-03-01	C50.9	0	32	2010	NOT HISPANIC OR LATINO	TUMOR FREE		14	dextran coated charcoal	dextran coated charcoal	Left Upper Outer Quadrant	NA	Axillary lymph node dissection alone		Modified Radical Mastectomy				Infiltrating Ductal Carcinoma		Pre (<6 months since LMP AND no prior bilateral ovariectomy AND not on estrogen replacement)	Positive	NO		3+	0		Negative	Tumor resection
TCGA-AN-A0FJ		Breast	NA	No	FEMALE	NA	-21910	NA	NA	242	WHITE	AN	A0FJ	546248b0-22a0-4b70-a437-76fb0a238a0d	No	YES	C50.9	8500-03-01	C50.9	0	59	2010	NOT HISPANIC OR LATINO	TUMOR FREE		14	dextran coated charcoal	dextran coated charcoal	Left Upper Outer Quadrant	NA	Axillary lymph node dissection alone		Modified Radical Mastectomy				Infiltrating Ductal Carcinoma		Peri (6-12 months since last menstrual period)	Negative	NO		1+	1+		Negative	Tumor resection
TCGA-AN-A0FK		Breast	NA	No	FEMALE	NA	-32462	NA	NA	213	WHITE	AN	A0FK	2f4cbedf-ed7e-45a2-bf34-f1d1e696bdde	No	YES	C50.9	8500-03-01	C50.9	0	88	2010	NOT HISPANIC OR LATINO	TUMOR FREE		7	dextran coated charcoal	dextran coated charcoal	Right Lower Outer Quadrant	NA	Axillary lymph node dissection alone		Modified Radical Mastectomy				Infiltrating Ductal Carcinoma		Post (prior bilateral ovariectomy OR >12 mo since LMP with no prior hysterectomy)	Positive	NO		3+	1+		Negative	Tumor resection
TCGA-AN-A0FL		Breast	NA	No	FEMALE	NA	-22805	NA	NA	231	WHITE	AN	A0FL	baf1207d-7d1a-4cad-ba58-62c26be2415e	No	YES	C50.9	8500-03-01	C50.9	0	62	2010	NOT HISPANIC OR LATINO	TUMOR FREE		8	dextran coated charcoal	dextran coated charcoal	Left Upper Inner Quadrant	NA	Axillary lymph node dissection alone		Modified Radical Mastectomy				Infiltrating Ductal Carcinoma		Post (prior bilateral ovariectomy OR >12 mo since LMP with no prior hysterectomy)	Negative	NO		1+	1+		Negative	Tumor resection
TCGA-AN-A0FN		Breast	NA	No	FEMALE	NA	-22629	NA	NA	218	WHITE	AN	A0FN	c2a742fe-3e8b-4210-85a6-7191a1123609	No	YES	C50.9	8500-03-01	C50.9	0	61	2010	NOT HISPANIC OR LATINO	TUMOR FREE		10	dextran coated charcoal	dextran coated charcoal	Right Lower Outer Quadrant	NA	Axillary lymph node dissection alone		Modified Radical Mastectomy				Infiltrating Lobular Carcinoma		Post (prior bilateral ovariectomy OR >12 mo since LMP with no prior hysterectomy)	Positive	NO		3+	1+		Negative	Tumor resection
TCGA-AN-A0FS		Breast	NA	No	FEMALE	NA	-20352	NA	NA	210	WHITE	AN	A0FS	10c9be1e-2cc0-45e4-8d2c-c013ea63ef05	No	YES	C50.9	8500-03-01	C50.9	0	55	2010	NOT HISPANIC OR LATINO	TUMOR FREE		14	dextran coated charcoal	dextran coated charcoal	Right Lower Outer Quadrant	NA	Axillary lymph node dissection alone		Modified Radical Mastectomy				Infiltrating Lobular Carcinoma		Peri (6-12 months since last menstrual period)	Negative	NO		3+	1+		Negative	Tumor resection
TCGA-AN-A0FT		Breast	NA	No	FEMALE	NA	-23300	NA	NA	214	WHITE	AN	A0FT	baf5e81f-2322-41ec-9053-b9559a7993bc	No	YES	C50.9	8500-03-01	C50.9	0	63	2010	NOT HISPANIC OR LATINO	TUMOR FREE		7	dextran coated charcoal	dextran coated charcoal	Right Lower Outer Quadrant	NA	Axillary lymph node dissection alone		Modified Radical Mastectomy				Infiltrating Ductal Carcinoma		Post (prior bilateral ovariectomy OR >12 mo since LMP with no prior hysterectomy)	Positive	NO			3+		Negative	Tumor resection
TCGA-AN-A0FV		Breast	NA	No	FEMALE	NA	-21479	NA	NA	10	WHITE	AN	A0FV	2e8e70f2-c781-44c2-8f12-1f8c2f536aa3	No	YES	C50.9	8500-03-01	C50.9	0	58	2010	NOT HISPANIC OR LATINO	TUMOR FREE		12			Right Upper Outer Quadrant	NA	No axillary staging		Modified Radical Mastectomy				Infiltrating Ductal Carcinoma		Post (prior bilateral ovariectomy OR >12 mo since LMP with no prior hysterectomy)	Negative	NO			3+		Negative	Tumor resection
TCGA-AN-A0FW		Breast	NA	No	FEMALE	NA	-24692	NA	NA	11	WHITE	AN	A0FW	e112b452-8850-4353-bfed-0dbdc243290b	No	YES	C50.9	8500-03-01	C50.9	0	67	2010	NOT HISPANIC OR LATINO	TUMOR FREE		14			Left Upper Outer Quadrant	NA	No axillary staging		Modified Radical Mastectomy				Infiltrating Ductal Carcinoma		Post (prior bilateral ovariectomy OR >12 mo since LMP with no prior hysterectomy)	Indeterminate	NO			1+		Negative	Tumor resection
TCGA-AN-A0FX		Breast	NA	No	FEMALE	NA	-19309	NA	NA	10	WHITE	AN	A0FX	13b860c3-8048-4dc9-9eb0-7480bc660837	No	YES	C50.9	8500-03-01	C50.9	0	52	2010	NOT HISPANIC OR LATINO	TUMOR FREE		12			Left Upper Outer Quadrant	NA	No axillary staging		Modified Radical Mastectomy				Infiltrating Ductal Carcinoma		Post (prior bilateral ovariectomy OR >12 mo since LMP with no prior hysterectomy)	Negative	NO			1+		Negative	Tumor resection
TCGA-AN-A0FY		Breast	NA	No	FEMALE	NA	-20347	NA	NA	10	WHITE	AN	A0FY	de75d0b9-0f47-4732-8df5-05c350cfcd32	No	YES	C50.9	8500-03-01	C50.9	0	55	2010	NOT HISPANIC OR LATINO	TUMOR FREE		11			Left Upper Outer Quadrant	NA	No axillary staging		Modified Radical Mastectomy				Infiltrating Ductal Carcinoma		Post (prior bilateral ovariectomy OR >12 mo since LMP with no prior hysterectomy)	Positive	NO			0		Negative	Tumor resection
TCGA-AN-A0FZ		Breast	NA	No	FEMALE	NA	-16533	NA	NA	10	WHITE	AN	A0FZ	8240c4ae-f878-4882-aa07-7857c7ac52cf	No	YES	C50.9	8500-03-01	C50.9	0	45	2010	NOT HISPANIC OR LATINO	TUMOR FREE		14			Left Upper Outer Quadrant	NA	No axillary staging		Modified Radical Mastectomy				Infiltrating Ductal Carcinoma		Pre (<6 months since LMP AND no prior bilateral ovariectomy AND not on estrogen replacement)	Negative	NO			2+		Negative	Tumor resection
TCGA-AN-A0G0		Breast	NA	No	FEMALE	NA	-20504	NA	NA	16	WHITE	AN	A0G0	96312510-c126-485d-8109-ed81844a1dc3	No	YES	C50.9	8500-03-01	C50.9	0	56	2010	NOT HISPANIC OR LATINO	TUMOR FREE		23			Right Upper Inner Quadrant	NA	No axillary staging		Modified Radical Mastectomy				Infiltrating Ductal Carcinoma		Post (prior bilateral ovariectomy OR >12 mo since LMP with no prior hysterectomy)	Negative	NO			1+		Negative	Tumor resection
TCGA-AN-A0XL		Breast	NA	No	FEMALE	NA	-22341	NA	NA	163	WHITE	AN	A0XL	4649dee3-b668-44cd-ab97-3834de3ef8f8	No	YES	C50.9	8500-03-01	C50.9	0	61	2010	NOT HISPANIC OR LATINO	TUMOR FREE	YES	14			Left Upper Outer Quadrant	NA							Infiltrating Ductal Carcinoma		Post (prior bilateral ovariectomy OR >12 mo since LMP with no prior hysterectomy)	Positive				1+		Negative	Tumor resection
TCGA-AN-A0XN		Breast	NA	No	FEMALE	NA	-25029	NA	NA	10	WHITE	AN	A0XN	4e3699da-4367-4a43-9d66-a117d3ad460d	No	YES	C50.9	8500-03-01	C50.9	0	68	2010	NOT HISPANIC OR LATINO	TUMOR FREE	YES	15			Right Upper Inner Quadrant	NA							Infiltrating Ductal Carcinoma		Post (prior bilateral ovariectomy OR >12 mo since LMP with no prior hysterectomy)	Positive						Negative	Tumor resection
TCGA-AN-A0XO		Breast	NA	No	FEMALE	NA	-21640	NA	NA	375	WHITE	AN	A0XO	195b6731-6ae6-416e-a345-0eb8874a0ca2	No	YES	C50.9	8500-03-01	C50.9	0	59	2010	NOT HISPANIC OR LATINO	TUMOR FREE	YES	12			Left Upper Outer Quadrant	NA							Infiltrating Ductal Carcinoma		Post (prior bilateral ovariectomy OR >12 mo since LMP with no prior hysterectomy)	Negative				1+		Negative	Tumor resection
TCGA-AN-A0XP		Breast	NA	No	FEMALE	NA	-25305	NA	NA	9	WHITE	AN	A0XP	cf0e7e4e-b857-4db5-9ae2-551a899f77be	No	YES	C50.9	8500-03-01	C50.9	0	69	2010	NOT HISPANIC OR LATINO		YES	19			Right Upper Inner Quadrant	NA							Infiltrating Ductal Carcinoma		Post (prior bilateral ovariectomy OR >12 mo since LMP with no prior hysterectomy)	Positive				2+		Negative	Tumor resection
TCGA-AN-A0XR		Breast	NA	No	FEMALE	NA	-20381	NA	NA	10	WHITE	AN	A0XR	f51af6db-2655-47fb-9ffc-83a503a728ea	No	YES	C50.9	8500-03-01	C50.9	0	55	2010	NOT HISPANIC OR LATINO		YES	14			Left Upper Outer Quadrant	NA							Infiltrating Ductal Carcinoma		Post (prior bilateral ovariectomy OR >12 mo since LMP with no prior hysterectomy)	Negative						Negative	Tumor resection
TCGA-AN-A0XS		Breast	NA	No	FEMALE	NA	-23358	NA	NA	10	WHITE	AN	A0XS	95e949d3-b1f3-46c6-9451-8fe92c99e4cf	No	YES	C50.9	8500-03-01	C50.9	0	63	2010	NOT HISPANIC OR LATINO		YES	11			Left Upper Outer Quadrant	NA							Infiltrating Ductal Carcinoma		Post (prior bilateral ovariectomy OR >12 mo since LMP with no prior hysterectomy)	Positive						Negative	Tumor resection
TCGA-AN-A0XT		Breast	NA	No	FEMALE	NA	-19794	NA	NA	10	WHITE	AN	A0XT	3e25056d-d137-49f5-abaa-f68509426600	No	YES	C50.9	8500-03-01	C50.9	0	54	2010	NOT HISPANIC OR LATINO		YES	17			Left Upper Outer Quadrant	NA							Infiltrating Ductal Carcinoma		Post (prior bilateral ovariectomy OR >12 mo since LMP with no prior hysterectomy)	Negative						Negative	Tumor resection
TCGA-AN-A0XU		Breast	NA	No	FEMALE	NA	-20052	NA	NA	10	WHITE	AN	A0XU	a1da9db1-db11-4f4d-a249-c738db81b87e	No	YES	C50.9	8500-03-01	C50.9	0	54	2010	NOT HISPANIC OR LATINO		YES	16			Left Upper Outer Quadrant	NA							Infiltrating Ductal Carcinoma		Post (prior bilateral ovariectomy OR >12 mo since LMP with no prior hysterectomy)	Negative						Negative	Tumor resection
TCGA-AN-A0XV		Breast	NA	No	FEMALE	NA	-24779	NA	NA	162	WHITE	AN	A0XV	ac18b3a3-8d52-4e35-8625-673171a7fd92	No	YES	C50.9	8500-03-01	C50.9	0	67	2010	NOT HISPANIC OR LATINO		YES	16	dextran coated charcoal	dextran coated charcoal	Right Upper Outer Quadrant	NA	Axillary lymph node dissection alone						Infiltrating Ductal Carcinoma		Post (prior bilateral ovariectomy OR >12 mo since LMP with no prior hysterectomy)	Positive	NO			2+		Negative	Tumor resection		Negative
TCGA-AN-A0XW		Breast	NA	No	FEMALE	NA	-13208	NA	NA	170	WHITE	AN	A0XW	39de7761-e762-4811-b95c-8216b79ae06b	No	YES	C50.9	8500-03-01	C50.9	0	36	2010	NOT HISPANIC OR LATINO		YES	14	dextran coated charcoal	dextran coated charcoal	Left Upper Outer Quadrant	NA	Sentinel node biopsy alone						Infiltrating Ductal Carcinoma		Pre (<6 months since LMP AND no prior bilateral ovariectomy AND not on estrogen replacement)	Positive	NO	3 Point Scale	3+	2+		Negative	Tumor resection		Negative
TCGA-AO-A03L		Breast	NA	No	FEMALE	NA	-12443	NA	NA	2442	ASIAN	AO	A03L	1174f6e4-ffbe-4e59-a000-8d861c968369	No	YES	C50.9	8500-03-01	C50.9	0	34	2003	NOT HISPANIC OR LATINO	TUMOR FREE		17			Right Upper Inner QuadrantRight Upper Outer QuadrantRight Lower Inner QuadrantRight Lower Outer QuadrantRight	1	Sentinel lymph node biopsy plus axillary dissection		Modified Radical Mastectomy				Infiltrating Ductal Carcinoma		Pre (<6 months since LMP AND no prior bilateral ovariectomy AND not on estrogen replacement)	Positive	NO		2+	2+		Negative	Core needle biopsy		Negative
TCGA-AO-A03M		Breast	NA	No	FEMALE	NA	-10616	NA	NA	1866	WHITE	AO	A03M	095c7985-3842-494f-b591-706ad1cd2133	No	YES	C50.9	8500-03-01	C50.9	0	29	2006	NOT HISPANIC OR LATINO	TUMOR FREE		2			Left Upper Outer QuadrantLeft	1.3	Sentinel node biopsy alone		Simple Mastectomy				Infiltrating Ductal Carcinoma		Pre (<6 months since LMP AND no prior bilateral ovariectomy AND not on estrogen replacement)	Positive	YES		2+	2+		Negative	Core needle biopsy		Negative
TCGA-AO-A03N		Breast	NA	No	FEMALE	NA	-21816	NA	NA	2031	WHITE	AO	A03N	9435447e-d65f-408b-863b-6576b1d652dd	No	YES	C50.9	8500-03-01	C50.9	0	59	2006	NOT HISPANIC OR LATINO	WITH TUMOR		19			Left Upper Inner QuadrantLeft Upper Outer QuadrantLeft	NA	Sentinel lymph node biopsy plus axillary dissection		Modified Radical Mastectomy				Infiltrating Ductal Carcinoma		Post (prior bilateral ovariectomy OR >12 mo since LMP with no prior hysterectomy)	Positive	NO		3+	0		Negative	Core needle biopsy
TCGA-AO-A03O		Breast	NA	No	FEMALE	NA	-25362	NA	2483	#NAME?	BLACK OR AFRICAN AMERICAN	AO	A03O	1111fb30-46ce-4722-98da-ec9ba2323d90	No	YES	C50.9	8500-03-01	C50.9	0	69	2002	NOT HISPANIC OR LATINO	TUMOR FREE		17	>10% STAINING = POSITIVE		Right Upper Outer QuadrantRight	1.1	Sentinel lymph node biopsy plus axillary dissection		Modified Radical Mastectomy				Infiltrating Ductal Carcinoma		Post (prior bilateral ovariectomy OR >12 mo since LMP with no prior hysterectomy)	Positive	YES			1+		Negative	Core needle biopsy		Negative
TCGA-AO-A03P		Breast	NA	No	FEMALE	NA	-19724	NA	NA	#NAME?	BLACK OR AFRICAN AMERICAN	AO	A03P	2d4c778c-7f77-4f0a-8261-2086accf15fd	No	YES	C50.9	8500-03-01	C50.9	0	54	2003	NOT HISPANIC OR LATINO	WITH TUMOR		26			Right Upper Outer QuadrantRight	NA	Sentinel lymph node biopsy plus axillary dissection		Lumpectomy				Infiltrating Ductal Carcinoma		Post (prior bilateral ovariectomy OR >12 mo since LMP with no prior hysterectomy)	Positive	YES		4+	0		Close	Core needle biopsy
TCGA-AO-A03R		Breast	NA	No	FEMALE	NA	-20930	NA	NA	2091	WHITE	AO	A03R	2e82e576-3095-4aee-9853-65f676647c34	No	YES	C50.9	8500-03-01	C50.9	0	57	2005	NOT HISPANIC OR LATINO	TUMOR FREE		26			Left Upper Inner QuadrantLeft Upper Outer QuadrantLeft	1.5	Sentinel lymph node biopsy plus axillary dissection		Modified Radical Mastectomy				Infiltrating Ductal Carcinoma		Post (prior bilateral ovariectomy OR >12 mo since LMP with no prior hysterectomy)	Positive	NO		2+	0		Negative	Core needle biopsy		Negative
TCGA-AO-A03T		Breast	NA	No	FEMALE	NA	-15540	NA	NA	2124	WHITE	AO	A03T	dd6b64a8-d546-4fd1-bbbd-ac9703791cae	No	YES	C50.9	8500-03-01	C50.9	0	42	2007	NOT HISPANIC OR LATINO	TUMOR FREE		12			Left Upper Outer QuadrantLeft	NA	Sentinel lymph node biopsy plus axillary dissection		Modified Radical Mastectomy				Infiltrating Ductal Carcinoma		Pre (<6 months since LMP AND no prior bilateral ovariectomy AND not on estrogen replacement)	Positive	NO		2+	0		Negative	Core needle biopsy
TCGA-AO-A03U		Breast	NA	No	FEMALE	NA	-11354	NA	1793	#NAME?	WHITE	AO	A03U	0685edd2-ce1c-4e0e-8dda-393139af4223	No	YES	C50.9	8502-03-01	C50.9	0	31	2001	NOT HISPANIC OR LATINO	TUMOR FREE		8			Left Upper Inner QuadrantLeft Upper Outer QuadrantLeft Lower Inner QuadrantLeft Lower Outer QuadrantLeft	NA	Sentinel node biopsy alone		Simple Mastectomy				Other, specify	secretory	Pre (<6 months since LMP AND no prior bilateral ovariectomy AND not on estrogen replacement)	Negative	YES			0		Negative	Core needle biopsy		Negative
TCGA-AO-A03V		Breast	NA	No	FEMALE	NA	-15284	NA	NA	1351	WHITE	AO	A03V	a6cb373a-1604-4e25-bd81-da6c3e4f06ee	No	YES	C50.9	8500-03-01	C50.9	0	41	2008	NOT HISPANIC OR LATINO	TUMOR FREE		2			Left Upper Inner QuadrantLeft	NA	Sentinel node biopsy alone		Simple Mastectomy				Infiltrating Ductal Carcinoma		Peri (6-12 months since last menstrual period)	Positive	YES		3+	0		Negative	Core needle biopsy
TCGA-AO-A0J2		Breast	NA	No	FEMALE	NA	-15324	NA	NA	997	WHITE	AO	A0J2	d2f2560c-ec80-4fea-9474-c47a2e85ea95	No	YES	C50.9	8500-03-01	C50.9	0	41	2008	NOT HISPANIC OR LATINO	TUMOR FREE		5			Left Lower Inner QuadrantLeft	1.5	Sentinel node biopsy alone		Simple Mastectomy				Infiltrating Ductal Carcinoma		Pre (<6 months since LMP AND no prior bilateral ovariectomy AND not on estrogen replacement)	Negative	YES			2+		Negative	Core needle biopsy		Negative
TCGA-AO-A0J3		Breast	NA	No	FEMALE	NA	-24519	NA	NA	651	WHITE	AO	A0J3	39cde586-df95-435f-b9a6-73b0c0ee5e92	No	YES	C50.9	8523-03-01	C50.9	0	67	2009	NOT HISPANIC OR LATINO	TUMOR FREE		36			Right Upper Inner QuadrantRight Upper Outer QuadrantRight Lower Inner QuadrantRight Lower Outer QuadrantRight	0.9	Axillary lymph node dissection alone		Modified Radical Mastectomy				Other, specify	neuroendocrine and ductal	Post (prior bilateral ovariectomy OR >12 mo since LMP with no prior hysterectomy)	Positive	YES		4+	2+		Negative	Core needle biopsy		Negative
TCGA-AO-A0J4		Breast	NA	No	FEMALE	NA	-15052	NA	NA	1587	BLACK OR AFRICAN AMERICAN	AO	A0J4	a9b7d7fe-be31-4f71-afee-c1bfdf511888	No	YES	C50.9	8500-03-01	C50.9	0	41	2009	NOT HISPANIC OR LATINO	TUMOR FREE		4			Left Upper Outer QuadrantLeft	NA	Sentinel node biopsy alone		Lumpectomy				Infiltrating Ductal Carcinoma		Pre (<6 months since LMP AND no prior bilateral ovariectomy AND not on estrogen replacement)	Negative	YES					Negative	Core needle biopsy
TCGA-AO-A0J5		Breast	NA	No	FEMALE	NA	-17815	NA	NA	705	WHITE	AO	A0J5	c1442467-d618-435f-8792-b1a18f696f1a	Yes	YES	C50.9	8523-03-01	C50.9	0	48	2008	NOT HISPANIC OR LATINO	WITH TUMOR		2			Right Upper Inner QuadrantRight Upper Outer QuadrantRight Lower Inner QuadrantRight Lower Outer QuadrantRight	1.1	Axillary lymph node dissection alone		Modified Radical Mastectomy				Other, specify	Ductal/micropapillary	Pre (<6 months since LMP AND no prior bilateral ovariectomy AND not on estrogen replacement)	Negative	NO		4+	2+		Close	Core needle biopsy		Negative
TCGA-AO-A0J6		Breast	NA	No	FEMALE	NA	-22462	NA	NA	1140	WHITE	AO	A0J6	e9f4f373-37a5-48ad-a1a0-b0d47820111a	No	YES	C50.9	8500-03-01	C50.9	0	61	2008	NOT HISPANIC OR LATINO	TUMOR FREE		4			Left Upper Outer QuadrantLeft	NA	Sentinel node biopsy alone		Lumpectomy				Infiltrating Ductal Carcinoma		Post (prior bilateral ovariectomy OR >12 mo since LMP with no prior hysterectomy)	Negative	YES			0		Negative	Fine needle aspiration biopsy
TCGA-AO-A0J7		Breast	NA	No	FEMALE	NA	-26281	NA	NA	618	WHITE	AO	A0J7	9536bec0-dae0-4d63-a1b3-956741835243	No	YES	C50.9	8523-03-01	C50.9	0	71	2009	NOT HISPANIC OR LATINO	TUMOR FREE		11			Left Upper Inner QuadrantLeft Lower Inner QuadrantLeft	NA	Sentinel lymph node biopsy plus axillary dissection		Modified Radical Mastectomy				Other, specify	Ductal & Mucinous	Post (prior bilateral ovariectomy OR >12 mo since LMP with no prior hysterectomy)	Positive	NO		4+	1+		Negative	Core needle biopsy
TCGA-AO-A0J8		Breast	NA	No	FEMALE	NA	-22284	NA	NA	680	WHITE	AO	A0J8	02bf5203-f9cd-4c5a-97b4-e5584dc22325	No	YES	C50.9	8520-03-01	C50.9	0	61	2009	NOT HISPANIC OR LATINO	TUMOR FREE		2			Right Upper Outer QuadrantRight	NA	Sentinel node biopsy alone		Lumpectomy				Infiltrating Lobular Carcinoma		Post (prior bilateral ovariectomy OR >12 mo since LMP with no prior hysterectomy)	Positive	YES		4+	1+		Negative	Core needle biopsy
TCGA-AO-A0J9		Breast	NA	No	FEMALE	NA	-22642	NA	NA	1613	WHITE	AO	A0J9	a4903de8-6cf5-4541-8ec7-065beace8b44	No	YES	C50.9	8520-03-01	C50.9	0	61	2007	NOT HISPANIC OR LATINO	WITH TUMOR		32			Right Upper Inner QuadrantRight Upper Outer QuadrantRight	1.2	Sentinel lymph node biopsy plus axillary dissection		Lumpectomy		Mastectomy NOS		Infiltrating Lobular Carcinoma		Post (prior bilateral ovariectomy OR >12 mo since LMP with no prior hysterectomy)	Positive	NO		4+		Negative	Positive	Core needle biopsy		Negative
TCGA-AO-A0JA		Breast	NA	No	FEMALE	NA	-13307	NA	NA	655	BLACK OR AFRICAN AMERICAN	AO	A0JA	86b7b206-8e69-432d-acc9-bccce710955e	No	YES	C50.9	8500-03-01	C50.9	0	36	2009	NOT HISPANIC OR LATINO	WITH TUMOR		11			Right Upper Inner QuadrantRight Lower Inner QuadrantRight	NA	Sentinel lymph node biopsy plus axillary dissection		Modified Radical Mastectomy				Infiltrating Ductal Carcinoma		Pre (<6 months since LMP AND no prior bilateral ovariectomy AND not on estrogen replacement)	Positive	NO		2+	1+		Negative	Core needle biopsy
TCGA-AO-A0JB		Breast	NA	No	FEMALE	NA	-18561	NA	NA	1542	WHITE	AO	A0JB	3ea9412b-429e-4dcf-90cd-c53be06885a1	No	YES	C50.9	8500-03-01	C50.9	0	50	2007	NOT HISPANIC OR LATINO	TUMOR FREE		14			Left Upper Inner QuadrantLeft Upper Outer QuadrantLeft Lower Outer QuadrantLeft	NA	Axillary lymph node dissection alone		Modified Radical Mastectomy				Infiltrating Ductal Carcinoma		Pre (<6 months since LMP AND no prior bilateral ovariectomy AND not on estrogen replacement)	Positive	NO		4+	0		Negative	Core needle biopsy
TCGA-AO-A0JC		Breast	NA	No	FEMALE	NA	-23404	NA	NA	1547	WHITE	AO	A0JC	03565036-b6d3-432f-8d9a-7099818e0788	No	YES	C50.9	8500-03-01	C50.9	0	64	2006	NOT HISPANIC OR LATINO	TUMOR FREE		12			Right Upper Outer QuadrantRight Lower Outer QuadrantRight	NA	Sentinel lymph node biopsy plus axillary dissection		Modified Radical Mastectomy				Infiltrating Ductal Carcinoma		Post (prior bilateral ovariectomy OR >12 mo since LMP with no prior hysterectomy)	Positive	YES		4+	0		Negative	Core needle biopsy
TCGA-AO-A0JD		Breast	NA	No	FEMALE	NA	-21831	NA	NA	2190	WHITE	AO	A0JD	0a229f95-0ea1-4d63-953e-74f5ec2f3028	No	YES	C50.9	8500-03-01	C50.9	0	59	2005	NOT HISPANIC OR LATINO	TUMOR FREE		27			Left Upper Outer QuadrantLeft	1.4	Sentinel lymph node biopsy plus axillary dissection		Modified Radical Mastectomy				Infiltrating Ductal Carcinoma		Post (prior bilateral ovariectomy OR >12 mo since LMP with no prior hysterectomy)	Positive	NO		2+	1+		Negative	Core needle biopsy		Negative
TCGA-AO-A0JE		Breast	NA	No	FEMALE	NA	-19516	NA	NA	2335	BLACK OR AFRICAN AMERICAN	AO	A0JE	36fe6152-f61e-4948-9ccc-23ac01a9d77d	No	YES	C50.9	8500-03-01	C50.9	0	53	2005	NOT HISPANIC OR LATINO	TUMOR FREE		29			Right Lower Outer QuadrantRight	3.8	Sentinel lymph node biopsy plus axillary dissection		Lumpectomy				Infiltrating Ductal Carcinoma		Post (prior bilateral ovariectomy OR >12 mo since LMP with no prior hysterectomy)	Negative	NO			3+		Positive	Core needle biopsy		Positive
TCGA-AO-A0JF		Breast	NA	No	FEMALE	NA	-24923	NA	NA	1980	WHITE	AO	A0JF	f357fe19-5359-4662-8ce9-aa996132283b	No	YES	C50.9	8500-03-01	C50.9	0	68	2009	NOT HISPANIC OR LATINO	TUMOR FREE		14			Left Upper Outer QuadrantLeft	NA	Sentinel lymph node biopsy plus axillary dissection		Lumpectomy				Infiltrating Ductal Carcinoma		Post (prior bilateral ovariectomy OR >12 mo since LMP with no prior hysterectomy)	Positive	NO		4+	1+		Negative	Core needle biopsy
TCGA-AO-A0JG		Breast	NA	No	FEMALE	NA	-18021	NA	NA	798	WHITE	AO	A0JG	58959e88-54e2-4558-9664-2effda7403dc	No	YES	C50.9	8523-03-01	C50.9	0	49	2009	NOT HISPANIC OR LATINO	TUMOR FREE		19			Right Lower Outer QuadrantRight	NA	Axillary lymph node dissection alone		Modified Radical Mastectomy				Other, specify	Ductal & Mucinous	Post (prior bilateral ovariectomy OR >12 mo since LMP with no prior hysterectomy)	Positive	NO		4+	1+		Close	Core needle biopsy
TCGA-AO-A0JI		Breast	NA	No	FEMALE	NA	-20694	NA	NA	1528	WHITE	AO	A0JI	e17c565c-9857-4df3-a352-903b53093c85	No	YES	C50.9	8500-03-01	C50.9	0	56	2007	NOT HISPANIC OR LATINO	TUMOR FREE		10			Left Upper Outer QuadrantLeft	NA	Sentinel lymph node biopsy plus axillary dissection		Modified Radical Mastectomy				Infiltrating Ductal Carcinoma		Post (prior bilateral ovariectomy OR >12 mo since LMP with no prior hysterectomy)	Negative	YES		4+	1+		Negative	Core needle biopsy
TCGA-AO-A0JI		Breast	NA	No	FEMALE	NA	-20694	NA	NA	1528	WHITE	AO	A0JI	e17c565c-9857-4df3-a352-903b53093c85	No	YES	C50.9	8500-03-01	C50.9	0	56	2007	NOT HISPANIC OR LATINO	TUMOR FREE		10			Left Upper Outer QuadrantLeft	NA	Sentinel lymph node biopsy plus axillary dissection		Modified Radical Mastectomy				Infiltrating Ductal Carcinoma		Post (prior bilateral ovariectomy OR >12 mo since LMP with no prior hysterectomy)	Negative	YES		4+	1+		Negative	Core needle biopsy
TCGA-AO-A0JJ		Breast	NA	No	FEMALE	NA	-19758	NA	NA	1887	WHITE	AO	A0JJ	bef7b135-a727-45e8-850a-cc4cd56c49aa	No	YES	C50.9	8520-03-01	C50.9	0	54	2006	NOT HISPANIC OR LATINO	TUMOR FREE		44			Left Upper Outer QuadrantLeft	NA	Sentinel lymph node biopsy plus axillary dissection		Modified Radical Mastectomy				Infiltrating Lobular Carcinoma		Post (prior bilateral ovariectomy OR >12 mo since LMP with no prior hysterectomy)	Positive	NO		4+	0		Negative	Core needle biopsy
TCGA-AO-A0JL		Breast	NA	No	FEMALE	NA	-21895	NA	NA	1683	WHITE	AO	A0JL	d5d8e76e-2f2a-49bc-ba0a-d51283611b16	No	YES	C50.9	8500-03-01	C50.9	0	59	2006	NOT HISPANIC OR LATINO	TUMOR FREE		26			Left Upper Outer QuadrantLeft Lower Outer QuadrantLeft	2.6	Axillary lymph node dissection alone		Modified Radical Mastectomy				Infiltrating Ductal Carcinoma		Post (prior bilateral ovariectomy OR >12 mo since LMP with no prior hysterectomy)	Negative	NO			1+		Negative	Core needle biopsy		Positive
TCGA-AO-A0JM		Breast	NA	No	FEMALE	NA	-14653	NA	NA	2184		AO	A0JM	44bec761-b603-49c0-8634-f6bfe0319bb1	No	YES	C50.9	8500-03-01	C50.9	0	40	2005	HISPANIC OR LATINO	TUMOR FREE		23			Right Lower Inner QuadrantRight Lower Outer QuadrantRight	5	Sentinel lymph node biopsy plus axillary dissection		Modified Radical Mastectomy				Infiltrating Ductal Carcinoma		Pre (<6 months since LMP AND no prior bilateral ovariectomy AND not on estrogen replacement)	Positive	NO		2+	3+		Negative	Core needle biopsy		Positive
TCGA-AO-A124		Breast	NA	No	FEMALE	NA	-14174	NA	NA	3506	WHITE	AO	A124	b094e8b2-8ece-4b36-8025-18073a8b873c	No	YES	C50.9	8523-03-01	C50.9	0	38	2002	NOT HISPANIC OR LATINO	TUMOR FREE		18			Left	NA	Sentinel lymph node biopsy plus axillary dissection		Modified Radical Mastectomy				Other, specify	mucinous & Ductal	Pre (<6 months since LMP AND no prior bilateral ovariectomy AND not on estrogen replacement)	Negative	YES			0		Negative	Core needle biopsy
TCGA-AO-A125		Breast	NA	No	FEMALE	NA	-26466	NA	NA	3456	BLACK OR AFRICAN AMERICAN	AO	A125	8577ffcb-242e-40e2-98d4-2831d952be34	No	YES	C50.9	8050-03-01	C50.9	0	72	2002	NOT HISPANIC OR LATINO	TUMOR FREE		5			Left Upper Inner QuadrantLeft Upper Outer QuadrantLeft	1	Sentinel node biopsy alone		Simple Mastectomy				Other, specify	Papillary Carcinoma	Post (prior bilateral ovariectomy OR >12 mo since LMP with no prior hysterectomy)	Positive	YES		3+	0		Negative	Core needle biopsy		Negative
TCGA-AO-A126		Breast	NA	No	FEMALE	NA	-14264	NA	NA	3307	ASIAN	AO	A126	cc0902fd-a2fc-4327-929e-d4219e32e1d7	No	YES	C50.9	8500-03-01	C50.9	0	39	2002	NOT HISPANIC OR LATINO	TUMOR FREE		5			Right Upper Inner QuadrantRight	1.1	Sentinel node biopsy alone		Simple Mastectomy				Infiltrating Ductal Carcinoma		Pre (<6 months since LMP AND no prior bilateral ovariectomy AND not on estrogen replacement)	Positive	YES		2+	1+		Negative	Core needle biopsy		Negative
TCGA-AO-A128		Breast	NA	No	FEMALE	NA	-22340	NA	NA	3248	WHITE	AO	A128	016caf42-4e19-4444-ab5d-6cf1e76c4afa	No	YES	C50.9	8500-03-01	C50.9	0	61	2002	NOT HISPANIC OR LATINO	TUMOR FREE		15			Right Lower Outer QuadrantRight	1	Sentinel node biopsy alone		Lumpectomy				Infiltrating Ductal Carcinoma		Post (prior bilateral ovariectomy OR >12 mo since LMP with no prior hysterectomy)	Negative	YES			0		Negative	Fine needle aspiration biopsy		Negative
TCGA-AO-A129		Breast	NA	No	FEMALE	NA	-10898	NA	NA	3286	WHITE	AO	A129	c70ee5e1-4703-4996-bb5c-f4cca0fb53ba	No	YES	C50.9	8500-03-01	C50.9	0	29	2002	NOT HISPANIC OR LATINO	TUMOR FREE		21			Left Lower Outer QuadrantLeft	1	Axillary lymph node dissection alone		Modified Radical Mastectomy				Infiltrating Ductal Carcinoma		Pre (<6 months since LMP AND no prior bilateral ovariectomy AND not on estrogen replacement)	Negative	NO			0		Negative	Core needle biopsy		Negative
TCGA-AO-A12A		Breast	NA	No	FEMALE	NA	-17420	NA	NA	3112	WHITE	AO	A12A	99927651-34be-4795-893a-128d8a1fdb30	No	YES	C50.9	8500-03-01	C50.9	0	47	2003	NOT HISPANIC OR LATINO	TUMOR FREE		27			Right Upper Outer QuadrantRight	1	Sentinel lymph node biopsy plus axillary dissection		Modified Radical Mastectomy				Infiltrating Ductal Carcinoma		Pre (<6 months since LMP AND no prior bilateral ovariectomy AND not on estrogen replacement)	Positive	YES		2+	1+		Close	Core needle biopsy		Negative
TCGA-AO-A12B		Breast	NA	No	FEMALE	NA	-23150	NA	NA	2989	WHITE	AO	A12B	f6ed684f-ee7a-496c-80d5-6eacd494d16a	No	YES	C50.9	8500-03-01	C50.9	0	63	2004	HISPANIC OR LATINO	TUMOR FREE		2			Right Upper Inner QuadrantRight Lower Inner QuadrantRight	NA	Sentinel node biopsy alone		Simple Mastectomy				Infiltrating Ductal Carcinoma		Post (prior bilateral ovariectomy OR >12 mo since LMP with no prior hysterectomy)	Positive	YES		4+	0		Negative	Core needle biopsy
TCGA-AO-A12C		Breast	NA	No	FEMALE	NA	-15469	NA	NA	2372	WHITE	AO	A12C	71626753-cc34-4731-abc0-ae188b0964e7	No	YES	C50.9	8500-03-01	C50.9	0	42	2005	NOT HISPANIC OR LATINO	TUMOR FREE		31			Left Upper Outer QuadrantLeft	1.6	Sentinel lymph node biopsy plus axillary dissection		Lumpectomy		Modified radical mastectomy		Infiltrating Ductal Carcinoma		Pre (<6 months since LMP AND no prior bilateral ovariectomy AND not on estrogen replacement)	Positive	NO		2+	3+	Negative	Positive	Core needle biopsy		Negative
TCGA-AO-A12D		Breast	NA	No	FEMALE	NA	-15774	NA	NA	2515	WHITE	AO	A12D	2fe854b4-bac9-4801-9a1c-ee99388e8082	No	YES	C50.9	8500-03-01	C50.9	0	43	2005	NOT HISPANIC OR LATINO	TUMOR FREE		16			Left Upper Outer QuadrantLeft	6.7	Sentinel lymph node biopsy plus axillary dissection		Modified Radical Mastectomy				Infiltrating Ductal Carcinoma		Pre (<6 months since LMP AND no prior bilateral ovariectomy AND not on estrogen replacement)	Negative	YES			3+		Negative	Core needle biopsy		Positive
TCGA-AO-A12E		Breast	NA	No	FEMALE	NA	-18721	NA	NA	2142	WHITE	AO	A12E	2cbeadff-a8a3-4787-9d4e-f6b74c3ab5d9	No	YES	C50.9	8520-03-01	C50.9	0	51	2005	NOT HISPANIC OR LATINO	TUMOR FREE		13			Right Lower Inner QuadrantRight Lower Outer QuadrantRight	NA	Axillary lymph node dissection alone		Modified Radical Mastectomy				Infiltrating Lobular Carcinoma		Pre (<6 months since LMP AND no prior bilateral ovariectomy AND not on estrogen replacement)	Positive	YES		2+	0		Negative	Core needle biopsy
TCGA-AO-A12F		Breast	NA	No	FEMALE	NA	-13409	NA	NA	1842	WHITE	AO	A12F	495f9eda-b9be-4eef-bae1-766a4bfbd68e	No	YES	C50.9	8500-03-01	C50.9	0	36	2006	NOT HISPANIC OR LATINO	TUMOR FREE		17			Right Upper Outer QuadrantRight	NA	Sentinel node biopsy alone		Simple Mastectomy				Infiltrating Ductal Carcinoma		Pre (<6 months since LMP AND no prior bilateral ovariectomy AND not on estrogen replacement)	Negative	YES			1+		Negative	Core needle biopsy
TCGA-AO-A12G		Breast	NA	No	FEMALE	NA	-27705	NA	NA	1639	WHITE	AO	A12G	58c56d4b-3f85-4aad-a779-5f9e1791677d	No	YES	C50.9	8022-03-01	C50.9	0	75	2006	NOT HISPANIC OR LATINO	TUMOR FREE		4			Right Upper Outer QuadrantRight	1	Sentinel node biopsy alone		Simple Mastectomy				Other, specify	pleomorphic infiltrating lobular carcinoma	Post (prior bilateral ovariectomy OR >12 mo since LMP with no prior hysterectomy)	Positive	YES		4+	2+		Negative	Core needle biopsy		Negative
TCGA-AO-A12H		Breast	NA	No	FEMALE	NA	-25515	NA	NA	1234	BLACK OR AFRICAN AMERICAN	AO	A12H	b5b99291-507e-4b68-a039-9a0f571f55df	No	YES	C50.9	8523-03-01	C50.9	0	69	2008	NOT HISPANIC OR LATINO	TUMOR FREE		10			Right Upper Outer QuadrantRight	NA	Sentinel node biopsy alone		Simple Mastectomy				Other, specify	MUCINOUS & PAPILLARY	Pre (<6 months since LMP AND no prior bilateral ovariectomy AND not on estrogen replacement)	Positive	YES		4+	0		Negative	Core needle biopsy
TCGA-AO-A1KO		Breast	NA	No	FEMALE	NA	-16817	NA	NA	622	WHITE	AO	A1KO	c25898b4-eb33-42f4-bf3f-bf532a929e7d	No	YES	C50.9	8520-03-01	C50.9	0	46	2008	NOT HISPANIC OR LATINO	TUMOR FREE	YES	19			Left Upper Outer QuadrantLeft Lower Outer QuadrantLeft	NA	Sentinel lymph node biopsy plus axillary dissection		Simple Mastectomy				Infiltrating Lobular Carcinoma		Pre (<6 months since LMP AND no prior bilateral ovariectomy AND not on estrogen replacement)	Positive	YES	4 Point Scale	4+	1+		Negative	Excisional Biopsy
TCGA-AO-A1KP		Breast	NA	No	FEMALE	NA	-28247	NA	NA	2953	WHITE	AO	A1KP	3aaabc62-f5a4-4025-9b29-5adf82c86c84	No	YES	C50.9	8500-03-01	C50.9	0	77	2003	NOT HISPANIC OR LATINO	TUMOR FREE	YES	9			Left Lower Inner QuadrantLeft Lower Outer QuadrantLeft	1.3	Sentinel lymph node biopsy plus axillary dissection		Simple Mastectomy				Infiltrating Ductal Carcinoma		Post (prior bilateral ovariectomy OR >12 mo since LMP with no prior hysterectomy)	Positive	YES	4 Point Scale	4+	1+		Negative	Core needle biopsy		Negative
TCGA-AO-A1KQ		Breast	NA	No	MALE	NA	-30859	NA	NA	1882	WHITE	AO	A1KQ	d2219a3f-4c55-4dee-9b08-c6f330dd1acf	No	YES	C50.9	8500-03-01	C50.9	0	84	2006	NOT HISPANIC OR LATINO	TUMOR FREE	YES	9			Left Upper Inner QuadrantLeft Upper Outer QuadrantLeft Lower Inner QuadrantLeft	NA	Sentinel lymph node biopsy plus axillary dissection		Modified Radical Mastectomy				Infiltrating Ductal Carcinoma			Positive	NO	4 Point Scale	4+	1+		Negative	Core needle biopsy
TCGA-AO-A1KR		Breast	NA	No	FEMALE	NA	-18900	NA	NA	2513	WHITE	AO	A1KR	b7f74ae1-6f58-447c-be50-a7666eb19d9a	No	YES	C50.9	8500-03-01	C50.9	0	51	2005	NOT HISPANIC OR LATINO	TUMOR FREE	YES	4			Right Upper Inner Quadrant	NA	Sentinel node biopsy alone		Simple Mastectomy				Infiltrating Ductal Carcinoma		Pre (<6 months since LMP AND no prior bilateral ovariectomy AND not on estrogen replacement)	Negative	YES	4 Point Scale		1+		Negative	Core needle biopsy		Negative
TCGA-AO-A1KS		Breast	NA	No	FEMALE	NA	-25230	NA	NA	350	WHITE	AO	A1KS	bb8d42d3-ad65-4d88-ae1d-f9aadfc7962d	No	YES	C50.9	8520-03-01	C50.9	0	69	2010	NOT HISPANIC OR LATINO	TUMOR FREE	YES	5			Left Lower Inner QuadrantLeft Lower Outer QuadrantLeft	1	Sentinel node biopsy alone		Lumpectomy				Infiltrating Lobular Carcinoma		Post (prior bilateral ovariectomy OR >12 mo since LMP with no prior hysterectomy)	Positive	YES	4 Point Scale	4+	2+		Negative	Core needle biopsy		Negative
TCGA-AO-A1KT		Breast	NA		FEMALE	NA	-28660	NA	NA	541	WHITE	AO	A1KT	1f8f87cb-8a0b-474c-97fb-c71b4fd88d97	No	YES	C50.9	8500-03-01	C50.9	0	78	2009	NOT HISPANIC OR LATINO	TUMOR FREE	YES	5			Left Upper Outer QuadrantLeft	1.4	Sentinel node biopsy alone		Lumpectomy				Infiltrating Ductal Carcinoma		Post (prior bilateral ovariectomy OR >12 mo since LMP with no prior hysterectomy)	Positive	YES	4 Point Scale	4+	2+		Negative	Core needle biopsy		Negative
TCGA-AO-A1KT		Breast	NA		FEMALE	NA	-28660	NA	NA	541	WHITE	AO	A1KT	1f8f87cb-8a0b-474c-97fb-c71b4fd88d97	No	YES	C50.9	8500-03-01	C50.9	0	78	2009	NOT HISPANIC OR LATINO	TUMOR FREE	YES	5			Left Upper Outer QuadrantLeft	1.4	Sentinel node biopsy alone		Lumpectomy				Infiltrating Ductal Carcinoma		Post (prior bilateral ovariectomy OR >12 mo since LMP with no prior hysterectomy)	Positive	YES	4 Point Scale	4+	2+		Negative	Core needle biopsy		Negative
TCGA-AQ-A04H		Breast	NA	No	FEMALE	NA	-22539	NA	NA	754	WHITE	AQ	A04H	83f943c7-3975-4b4f-985d-9c057741793b	No	YES	C50.9	8500-03-01	C50.9	0	61	2009	NOT HISPANIC OR LATINO	TUMOR FREE		15			Left Lower Inner Quadrant	3.2	Axillary lymph node dissection alone		Modified Radical Mastectomy				Infiltrating Ductal Carcinoma		Post (prior bilateral ovariectomy OR >12 mo since LMP with no prior hysterectomy)	Positive	NO			2+		Negative	Core needle biopsy		Positive
TCGA-AQ-A04J		Breast	NA	No	FEMALE	NA	-16615	NA	NA	819	WHITE	AQ	A04J	9938ce5c-e74e-446e-a932-f096f85cc3b1	No	YES	C50.9	8500-03-01	C50.9	0	45	2009	NOT HISPANIC OR LATINO	TUMOR FREE		20			Right Upper Outer Quadrant	NA	Axillary lymph node dissection alone		Simple Mastectomy				Infiltrating Ductal Carcinoma		Pre (<6 months since LMP AND no prior bilateral ovariectomy AND not on estrogen replacement)	Negative	NO		0	0		Negative	Core needle biopsy
TCGA-AQ-A04L		Breast	NA	No	FEMALE	NA	-17759	NA	NA	3957	WHITE	AQ	A04L	78582fbc-dcc7-48ae-9f95-5271c9bc5b72	No	YES	C50.9	8500-03-01	C50.9	0	48	2001	NOT HISPANIC OR LATINO	TUMOR FREE		2			Right	NA	Sentinel node biopsy alone		Modified Radical Mastectomy				Infiltrating Ductal Carcinoma		Peri (6-12 months since last menstrual period)	Negative	NO		2+	3+		Negative	Fine needle aspiration biopsy
TCGA-AQ-A0Y5		Breast	NA	Yes	FEMALE	NA	-25793	NA	172	#NAME?	WHITE	AQ	A0Y5	d0b78f3f-a198-437a-ab8c-204345d3b75d	Yes	YES	C50.9	8500-03-01	C50.9	0	70	2010	NOT HISPANIC OR LATINO	TUMOR FREE	YES	17			Right	3.8	Sentinel lymph node biopsy plus axillary dissection		Modified Radical Mastectomy				Infiltrating Ductal Carcinoma		Post (prior bilateral ovariectomy OR >12 mo since LMP with no prior hysterectomy)	Positive	NO			2+		Negative	Core needle biopsy		Positive
TCGA-AQ-A0Y5		Breast	NA	Yes	FEMALE	NA	-25793	NA	172	#NAME?	WHITE	AQ	A0Y5	d0b78f3f-a198-437a-ab8c-204345d3b75d	Yes	YES	C50.9	8500-03-01	C50.9	0	70	2010	NOT HISPANIC OR LATINO	TUMOR FREE	YES	17			Right	3.8	Sentinel lymph node biopsy plus axillary dissection		Modified Radical Mastectomy				Infiltrating Ductal Carcinoma		Post (prior bilateral ovariectomy OR >12 mo since LMP with no prior hysterectomy)	Positive	NO			2+		Negative	Core needle biopsy		Positive
TCGA-AQ-A1H2		Breast	NA	No	FEMALE	NA	-30958	NA	NA	475	WHITE	AQ	A1H2	4d120899-9a80-4736-b097-285e9e261bcb	No	YES	C50.9	8500-03-01	C50.9	0	84	2010	NOT HISPANIC OR LATINO	TUMOR FREE	YES	19			Right Upper Outer Quadrant	2.7	Axillary lymph node dissection alone		Modified Radical Mastectomy				Infiltrating Ductal Carcinoma		Post (prior bilateral ovariectomy OR >12 mo since LMP with no prior hysterectomy)	Positive	NO			2+		Negative	Core needle biopsy		Positive
TCGA-AQ-A1H3		Breast	NA	No	FEMALE	NA	-18177	NA	NA	989	WHITE	AQ	A1H3	82ec33dd-e783-4c74-9a87-797a699e11df	No	YES	C50.9	8500-03-01	C50.9	0	49	2010	NOT HISPANIC OR LATINO	TUMOR FREE	YES	23			Right Upper Outer Quadrant	NA	Sentinel lymph node biopsy plus axillary dissection		Modified Radical Mastectomy				Infiltrating Ductal Carcinoma		Pre (<6 months since LMP AND no prior bilateral ovariectomy AND not on estrogen replacement)	Positive	NO			1+		Negative	Core needle biopsy
TCGA-AQ-A54N		Breast	NA	Yes	FEMALE	NA	-18741	NA	NA	78	BLACK OR AFRICAN AMERICAN	AQ	A54N	58090433-D8D1-4499-A235-810C3E9D5B74	No	YES	C50.9	8500-03-01	C50.9	0	51	2011	HISPANIC OR LATINO	TUMOR FREE	YES	1			Left Lower Inner Quadrant	1.1	Sentinel node biopsy alone		Lumpectomy				Infiltrating Ductal Carcinoma		Post (prior bilateral ovariectomy OR >12 mo since LMP with no prior hysterectomy)	Negative	YES			2+		Negative	Core needle biopsy		Negative
TCGA-AQ-A54N		Breast	NA	Yes	FEMALE	NA	-18741	NA	NA	78	BLACK OR AFRICAN AMERICAN	AQ	A54N	58090433-D8D1-4499-A235-810C3E9D5B74	No	YES	C50.9	8500-03-01	C50.9	0	51	2011	HISPANIC OR LATINO	TUMOR FREE	YES	1			Left Lower Inner Quadrant	1.1	Sentinel node biopsy alone		Lumpectomy				Infiltrating Ductal Carcinoma		Post (prior bilateral ovariectomy OR >12 mo since LMP with no prior hysterectomy)	Negative	YES			2+		Negative	Core needle biopsy		Negative
TCGA-AQ-A54O		Breast	NA	Yes	MALE	NA	-18694	NA	NA	1001	BLACK OR AFRICAN AMERICAN	AQ	A54O	35CA5E2A-861A-4DD2-A4CE-D294CF080DA3	No	YES	C50.9	8500-03-01	C50.9	0	51	2011	NOT HISPANIC OR LATINO	TUMOR FREE	YES	14			Right Upper Outer Quadrant	NA	Sentinel lymph node biopsy plus axillary dissection		Simple Mastectomy				Infiltrating Ductal Carcinoma			Positive	YES			1+		Negative	Fine needle aspiration biopsy
TCGA-AQ-A54O		Breast	NA	Yes	MALE	NA	-18694	NA	NA	1001	BLACK OR AFRICAN AMERICAN	AQ	A54O	35CA5E2A-861A-4DD2-A4CE-D294CF080DA3	No	YES	C50.9	8500-03-01	C50.9	0	51	2011	NOT HISPANIC OR LATINO	TUMOR FREE	YES	14			Right Upper Outer Quadrant	NA	Sentinel lymph node biopsy plus axillary dissection		Simple Mastectomy				Infiltrating Ductal Carcinoma			Positive	YES			1+		Negative	Fine needle aspiration biopsy
TCGA-AQ-A7U7		Breast	NA	Yes	FEMALE	NA	-20239	NA	NA	#NAME?	WHITE	AQ	A7U7	19015644-9C17-4AE7-A656-0FE8623C04AE	No	YES	C50.9	8520-03-01	C50.9	0	55	2013	NOT HISPANIC OR LATINO	TUMOR FREE	YES	14			Left	NA	Sentinel lymph node biopsy plus axillary dissection		Other			L Total Mastectomy	Infiltrating Lobular Carcinoma		Post (prior bilateral ovariectomy OR >12 mo since LMP with no prior hysterectomy)	Positive	YES					Negative	Core needle biopsy
TCGA-AQ-A7U7		Breast	NA	Yes	FEMALE	NA	-20239	NA	NA	#NAME?	WHITE	AQ	A7U7	19015644-9C17-4AE7-A656-0FE8623C04AE	No	YES	C50.9	8520-03-01	C50.9	0	55	2013	NOT HISPANIC OR LATINO	TUMOR FREE	YES	14			Left	NA	Sentinel lymph node biopsy plus axillary dissection		Other			L Total Mastectomy	Infiltrating Lobular Carcinoma		Post (prior bilateral ovariectomy OR >12 mo since LMP with no prior hysterectomy)	Positive	YES					Negative	Core needle biopsy
TCGA-AR-A0TP		Breast	NA	No	FEMALE	NA	-15812	NA	NA	4275	WHITE	AR	A0TP	ab89bb2e-da84-4116-a8cd-49aad7bbfd4d	No	YES	C50.9	8500-03-01	C50.9	0	43	2003	NOT HISPANIC OR LATINO			5			Left Upper Inner Quadrant	NA	Sentinel lymph node biopsy plus axillary dissection		Other			Wide local excision	Infiltrating Ductal Carcinoma		Pre (<6 months since LMP AND no prior bilateral ovariectomy AND not on estrogen replacement)	Negative	YES					Negative	Core needle biopsy
TCGA-AR-A0TQ		Breast	NA	No	FEMALE	NA	-9873	NA	NA	2991	WHITE	AR	A0TQ	5dc1bee9-c44d-4fdc-9ae5-83426c4d6880	No	YES	C50.9	8500-03-01	C50.9	0	27	2006	NOT HISPANIC OR LATINO	TUMOR FREE		15			Right Upper Outer Quadrant	NA	Axillary lymph node dissection alone		Simple Mastectomy				Infiltrating Ductal Carcinoma		Pre (<6 months since LMP AND no prior bilateral ovariectomy AND not on estrogen replacement)	Negative	NO			2+		Negative	Core needle biopsy		Positive
TCGA-AR-A0TR		Breast	NA	No	FEMALE	NA	-25190	NA	160	#NAME?	WHITE	AR	A0TR	d1703dbd-5c93-4cf2-a4d1-0d90640882bd	No	YES	C50.9	8500-03-01	C50.9	0	68	2006	NOT HISPANIC OR LATINO			27			Left	NA	Sentinel lymph node biopsy plus axillary dissection		Modified Radical Mastectomy				Infiltrating Ductal Carcinoma		Post (prior bilateral ovariectomy OR >12 mo since LMP with no prior hysterectomy)	Positive	NO			2+		Negative	Other method, specify:	Biopsy not specified	Negative
TCGA-AR-A0TS		Breast	NA	No	FEMALE	NA	-17141	NA	NA	2558	WHITE	AR	A0TS	972447aa-4332-47e7-bddd-2eb699dbb664	No	YES	C50.9	8500-03-01	C50.9	0	46	2006	NOT HISPANIC OR LATINO			16			Right	NA	Sentinel lymph node biopsy plus axillary dissection		Lumpectomy				Infiltrating Ductal Carcinoma		Pre (<6 months since LMP AND no prior bilateral ovariectomy AND not on estrogen replacement)	Negative	YES			1+		Negative	Core needle biopsy
TCGA-AR-A0TT		Breast	NA	No	FEMALE	NA	-19679	NA	NA	3316	BLACK OR AFRICAN AMERICAN	AR	A0TT	13ca97a1-75bb-4a49-b8c3-181e5b2c9e86	No	YES	C50.9	8500-03-01	C50.9	0	53	2006				19			Right Upper Outer Quadrant	NA	Sentinel lymph node biopsy plus axillary dissection		Other			Wide local excision	Infiltrating Ductal Carcinoma		Pre (<6 months since LMP AND no prior bilateral ovariectomy AND not on estrogen replacement)	Negative				1+		Negative	Core needle biopsy
TCGA-AR-A0TU		Breast	NA	No	FEMALE	NA	-13039	NA	NA	709		AR	A0TU	dfe6db17-cf45-488e-bd3c-b8433d7343ca	No	YES	C50.9	8500-03-01	C50.9	0	35	2006		TUMOR FREE		4			Right Lower Outer Quadrant	NA	Sentinel lymph node biopsy plus axillary dissection		Simple Mastectomy				Infiltrating Ductal Carcinoma		Pre (<6 months since LMP AND no prior bilateral ovariectomy AND not on estrogen replacement)	Negative	YES			1+		Negative	Core needle biopsy
TCGA-AR-A0TV		Breast	NA	No	FEMALE	NA	-24279	NA	NA	2288		AR	A0TV	6439621e-da61-4723-91cc-c5d87d0a4abc	No	YES	C50.9	8500-03-01	C50.9	0	66	2005		TUMOR FREE		3			Left Upper Outer Quadrant	NA	Sentinel lymph node biopsy plus axillary dissection		Simple Mastectomy				Infiltrating Ductal Carcinoma		Post (prior bilateral ovariectomy OR >12 mo since LMP with no prior hysterectomy)	Positive	YES			2+		Negative	Core needle biopsy		Negative
TCGA-AR-A0TW		Breast	NA	No	FEMALE	NA	-18263	NA	NA	3009	WHITE	AR	A0TW	8da3d6cf-381b-4d1b-93fa-41fd9d2b2e66	No	YES	C50.9	8500-03-01	C50.9	0	50	2005	NOT HISPANIC OR LATINO			27			Right Upper Outer QuadrantRight Lower Outer Quadrant	NA			Modified Radical Mastectomy				Infiltrating Ductal Carcinoma		Pre (<6 months since LMP AND no prior bilateral ovariectomy AND not on estrogen replacement)	Positive				2+		Negative	Core needle biopsy		Negative
TCGA-AR-A0TX		Breast	NA	No	FEMALE	NA	-23653	NA	NA	1972		AR	A0TX	c364e81c-eb1e-4870-ab37-9c661f5f2e3d	No	YES	C50.9	8500-03-01	C50.9	0	64	2005				25			Left Upper Outer Quadrant	NA	Axillary lymph node dissection alone		Other			Wide local excision	Infiltrating Ductal Carcinoma		Post (prior bilateral ovariectomy OR >12 mo since LMP with no prior hysterectomy)	Positive	NO			3+		Negative	Core needle biopsy
TCGA-AR-A0TY		Breast	NA	No	FEMALE	NA	-19836	NA	1699	#NAME?	WHITE	AR	A0TY	da1c58a7-c6bd-47d9-95c2-8d2ac70e20e4	No	YES	C50.9	8500-03-01	C50.9	0	54	2004	NOT HISPANIC OR LATINO			15			Right Upper Outer Quadrant	NA	Sentinel lymph node biopsy plus axillary dissection		Simple Mastectomy				Infiltrating Ductal Carcinoma		Post (prior bilateral ovariectomy OR >12 mo since LMP with no prior hysterectomy)	Negative	YES					Negative	Core needle biopsy
TCGA-AR-A0TZ		Breast	NA	No	FEMALE	NA	-15720	NA	NA	2316	WHITE	AR	A0TZ	c7c34fd9-3021-45b7-b6ff-30b4196585a8	No	YES	C50.9	8500-03-01	C50.9	0	43	2004	NOT HISPANIC OR LATINO			30			Left Upper Outer Quadrant	NA			Modified Radical Mastectomy				Infiltrating Ductal Carcinoma		Pre (<6 months since LMP AND no prior bilateral ovariectomy AND not on estrogen replacement)	Positive				2+		Negative	Core needle biopsy		Negative
TCGA-AR-A0U0		Breast	NA	No	FEMALE	NA	-26993	NA	NA	1988	WHITE	AR	A0U0	e3c336f5-c32f-4c5d-81fb-e2408ae145b2	No	YES	C50.9	8500-03-01	C50.9	0	73	2004				4			Left Lower Inner Quadrant	NA	Sentinel lymph node biopsy plus axillary dissection		Simple Mastectomy				Infiltrating Ductal Carcinoma		Post (prior bilateral ovariectomy OR >12 mo since LMP with no prior hysterectomy)	Negative	YES					Negative	Core needle biopsy
TCGA-AR-A0U1		Breast	NA	No	FEMALE	NA	-13467	NA	NA	4052	WHITE	AR	A0U1	17d9e646-6ab3-40b3-a0bc-2c834d3c3213	No	YES	C50.9	8500-03-01	C50.9	0	36	2004	NOT HISPANIC OR LATINO			31			Left Upper Outer Quadrant	NA	Sentinel lymph node biopsy plus axillary dissection		Other			wide local excision	Infiltrating Ductal Carcinoma		Pre (<6 months since LMP AND no prior bilateral ovariectomy AND not on estrogen replacement)	Negative	NO			1+		Negative	Fine needle aspiration biopsy
TCGA-AR-A0U2		Breast	NA	No	FEMALE	NA	-17390	NA	2551	#NAME?	WHITE	AR	A0U2	9ad603dc-3fd0-44f5-ae4e-64eeb1ae8d6d	No	YES	C50.9	8500-03-01	C50.9	0	47	2004	NOT HISPANIC OR LATINO	WITH TUMOR		16			Left Lower Outer Quadrant	NA	Axillary lymph node dissection alone		Modified Radical Mastectomy				Infiltrating Ductal Carcinoma		Pre (<6 months since LMP AND no prior bilateral ovariectomy AND not on estrogen replacement)	Positive	NO			1+	Negative	Negative	Incisional Biopsy
TCGA-AR-A0U3		Breast	NA	No	FEMALE	NA	-21755	NA	NA	4080	WHITE	AR	A0U3	c5f00132-1c6b-4337-af6f-596c652665cc	No	YES	C50.9	8500-03-01	C50.9	0	59	2004	HISPANIC OR LATINO			4			Left Upper Inner QuadrantLeft Upper Outer Quadrant	NA	Sentinel lymph node biopsy plus axillary dissection		Other			Wide local excision	Infiltrating Ductal Carcinoma		Post (prior bilateral ovariectomy OR >12 mo since LMP with no prior hysterectomy)	Positive	NO			1+		Negative	Core needle biopsy
TCGA-AR-A0U4		Breast	NA	No	FEMALE	NA	-19729	NA	NA	3261	WHITE	AR	A0U4	71f97b63-c970-44ee-98c2-e02e663d5a40	No	YES	C50.9	8500-03-01	C50.9	0	54	2006	NOT HISPANIC OR LATINO			10			Left Upper Outer Quadrant	NA	Sentinel lymph node biopsy plus axillary dissection		Simple Mastectomy				Infiltrating Ductal Carcinoma		Pre (<6 months since LMP AND no prior bilateral ovariectomy AND not on estrogen replacement)	Negative	NO					Negative	Core needle biopsy
TCGA-AR-A1AH		Breast	NA	No	FEMALE	NA	-18991	NA	NA	3807	WHITE	AR	A1AH	a6e11b30-3ae8-4dd1-b04c-a730c6a79746	No	YES	C50.9	8500-03-01	C50.9	0	51	2004	NOT HISPANIC OR LATINO	TUMOR FREE	YES	9			Right Upper Inner Quadrant	NA	Axillary lymph node dissection alone		Other			Total Mastectomy	Infiltrating Ductal Carcinoma		Post (prior bilateral ovariectomy OR >12 mo since LMP with no prior hysterectomy)	Negative						Negative	Core needle biopsy
TCGA-AR-A1AI		Breast	NA	No	FEMALE	NA	-17229	NA	NA	3296	WHITE	AR	A1AI	9848307d-1bd5-40c1-b655-a33297aaf74f	No	YES	C50.9	8510-03-01	C50.9	0	47	2005	NOT HISPANIC OR LATINO	TUMOR FREE	YES	5			Left Upper Outer Quadrant	NA	Sentinel lymph node biopsy plus axillary dissection		Simple Mastectomy				Medullary Carcinoma		Post (prior bilateral ovariectomy OR >12 mo since LMP with no prior hysterectomy)	Negative	YES			2+		Negative	Fine needle aspiration biopsy		Negative
TCGA-AR-A1AJ		Breast	NA	No	FEMALE	NA	-30489	NA	NA	2383	WHITE	AR	A1AJ	23e7a78a-1d56-4ad1-9bb4-72ec0178aff2	No	YES	C50.9	8500-03-01	C50.9	0	83	2005	NOT HISPANIC OR LATINO	TUMOR FREE	YES	8			Right	NA	Sentinel lymph node biopsy plus axillary dissection		Other			Wide local excision	Infiltrating Ductal Carcinoma		Post (prior bilateral ovariectomy OR >12 mo since LMP with no prior hysterectomy)	Negative	YES					Negative	Core needle biopsy
TCGA-AR-A1AK		Breast	NA	No	FEMALE	NA	-25825	NA	NA	3159	WHITE	AR	A1AK	94b03e1d-50ec-4680-bffd-7086d1536ff2	No	YES	C50.9	8520-03-01	C50.9	0	70	2006	NOT HISPANIC OR LATINO	TUMOR FREE	YES	5			Right	NA	Sentinel lymph node biopsy plus axillary dissection		Simple Mastectomy				Infiltrating Lobular Carcinoma		Post (prior bilateral ovariectomy OR >12 mo since LMP with no prior hysterectomy)	Positive	YES			1+		Negative	Core needle biopsy
TCGA-AR-A1AL		Breast	NA	No	FEMALE	NA	-22023	NA	NA	2971	WHITE	AR	A1AL	1f99e4d4-4e8b-4cc1-a129-227a2a82780e	No	YES	C50.9	8520-03-01	C50.9	0	60	2006	NOT HISPANIC OR LATINO	TUMOR FREE	YES	15			Left Upper Inner QuadrantLeft Upper Outer Quadrant	NA	Sentinel lymph node biopsy plus axillary dissection		Simple Mastectomy				Infiltrating Lobular Carcinoma		Post (prior bilateral ovariectomy OR >12 mo since LMP with no prior hysterectomy)	Positive	YES			1+		Negative	Core needle biopsy
TCGA-AR-A1AM		Breast	NA	No	FEMALE	NA	-19123	NA	NA	2991	WHITE	AR	A1AM	EBD1512A-4865-4193-97B3-F599D555759A	No	YES	C50.9	8520-03-01	C50.9	0	52	2006	NOT HISPANIC OR LATINO	TUMOR FREE	YES	12			Right Upper Outer Quadrant	NA			Simple Mastectomy				Infiltrating Lobular Carcinoma		Post (prior bilateral ovariectomy OR >12 mo since LMP with no prior hysterectomy)	Positive				2+		Negative	Core needle biopsy		Negative
TCGA-AR-A1AM		Breast	NA	No	FEMALE	NA	-19123	NA	NA	2991	WHITE	AR	A1AM	EBD1512A-4865-4193-97B3-F599D555759A	No	YES	C50.9	8520-03-01	C50.9	0	52	2006	NOT HISPANIC OR LATINO	TUMOR FREE	YES	12			Right Upper Outer Quadrant	NA			Simple Mastectomy				Infiltrating Lobular Carcinoma		Post (prior bilateral ovariectomy OR >12 mo since LMP with no prior hysterectomy)	Positive				2+		Negative	Core needle biopsy		Negative
TCGA-AR-A1AN		Breast	NA	No	FEMALE	NA	-16974	NA	NA	2920	WHITE	AR	A1AN	43029932-feb0-4658-97fa-645c1e775009	No	YES	C50.9	8500-03-01	C50.9	0	46	2006	HISPANIC OR LATINO	TUMOR FREE	YES	5			Right Upper Outer Quadrant	NA	Sentinel lymph node biopsy plus axillary dissection		Other			Wide Local Excision	Infiltrating Ductal Carcinoma		Pre (<6 months since LMP AND no prior bilateral ovariectomy AND not on estrogen replacement)	Positive	YES					Negative	Core needle biopsy
TCGA-AR-A1AO		Breast	NA	No	FEMALE	NA	-17332	NA	NA	2618	WHITE	AR	A1AO	623befd6-0ca4-4a6c-9cf5-d9385c3b718f	No	YES	C50.9	8500-03-01	C50.9	0	47	2006	NOT HISPANIC OR LATINO	TUMOR FREE	YES	39			Left Upper Inner Quadrant	NA	Sentinel lymph node biopsy plus axillary dissection		Other			Wide local excision	Infiltrating Ductal Carcinoma		Pre (<6 months since LMP AND no prior bilateral ovariectomy AND not on estrogen replacement)	Negative	YES			1+		Negative	Core needle biopsy
TCGA-AR-A1AP		Breast	NA	No	FEMALE	NA	-29406	NA	NA	2856	WHITE	AR	A1AP	9495f029-9882-4c9b-a557-b3aec9e91698	No	YES	C50.9	8500-03-01	C50.9	0	80	2007	NOT HISPANIC OR LATINO	TUMOR FREE	YES	1			Left Upper Outer Quadrant	NA	Sentinel lymph node biopsy plus axillary dissection		Other		Mastectomy NOS	Wide local excision	Infiltrating Ductal Carcinoma		Post (prior bilateral ovariectomy OR >12 mo since LMP with no prior hysterectomy)	Positive	YES			2+	Negative	Positive	Core needle biopsy		Negative
TCGA-AR-A1AQ		Breast	NA	No	FEMALE	NA	-18109	NA	NA	3021	WHITE	AR	A1AQ	98e0b4de-52fc-4945-9bf5-11e29368f939	No	YES	C50.9	8500-03-01	C50.9	0	49	2007	NOT HISPANIC OR LATINO	TUMOR FREE	YES	6			Right Upper Inner QuadrantRight Upper Outer Quadrant	NA	Sentinel lymph node biopsy plus axillary dissection		Other			Wide local excision	Infiltrating Ductal Carcinoma		Post (prior bilateral ovariectomy OR >12 mo since LMP with no prior hysterectomy)	Negative	YES			2+		Negative	Core needle biopsy		Negative
TCGA-AR-A1AR		Breast	NA	Yes	FEMALE	NA	-18482	NA	524	#NAME?	WHITE	AR	A1AR	eda6d2d5-4199-4f76-a45b-1d0401b4e54c	No	YES	C50.9	8500-03-01	C50.9	0	50	2007	NOT HISPANIC OR LATINO	TUMOR FREE		14			Left Lower Inner Quadrant	NA	Axillary lymph node dissection alone		Lumpectomy				Infiltrating Ductal Carcinoma		Post (prior bilateral ovariectomy OR >12 mo since LMP with no prior hysterectomy)	Negative						Negative	Core needle biopsy
TCGA-AR-A1AR		Breast	NA	Yes	FEMALE	NA	-18482	NA	524	#NAME?	WHITE	AR	A1AR	eda6d2d5-4199-4f76-a45b-1d0401b4e54c	No	YES	C50.9	8500-03-01	C50.9	0	50	2007	NOT HISPANIC OR LATINO	TUMOR FREE		14			Left Lower Inner Quadrant	NA	Axillary lymph node dissection alone		Lumpectomy				Infiltrating Ductal Carcinoma		Post (prior bilateral ovariectomy OR >12 mo since LMP with no prior hysterectomy)	Negative						Negative	Core needle biopsy
TCGA-AR-A1AS		Breast	NA	No	FEMALE	NA	-20028	NA	NA	1150	ASIAN	AR	A1AS	7d681cc6-689d-41c8-9e84-e13733089ec9	No	YES	C50.9	8500-03-01	C50.9	0	54	2007			YES	17			Left Upper Inner Quadrant	NA	Axillary lymph node dissection alone		Other			Wide local excision	Infiltrating Ductal Carcinoma		Post (prior bilateral ovariectomy OR >12 mo since LMP with no prior hysterectomy)	Positive				1+		Negative	Core needle biopsy
TCGA-AR-A1AT		Breast	NA	No	FEMALE	NA	-22942	NA	1272	#NAME?	WHITE	AR	A1AT	4d26dada-5eb7-4d4e-8eb8-f5465c5c3428	No	YES	C50.9	8520-03-01	C50.9	0	62	2007	NOT HISPANIC OR LATINO		YES	3			Left Upper Outer Quadrant	NA	Sentinel lymph node biopsy plus axillary dissection		Other			Wide local excision	Infiltrating Lobular Carcinoma		Post (prior bilateral ovariectomy OR >12 mo since LMP with no prior hysterectomy)	Positive	YES			3+		Negative	Core needle biopsy
TCGA-AR-A1AU		Breast	NA	No	FEMALE	NA	-14564	NA	NA	2868	WHITE	AR	A1AU	36220587-1c1c-4f92-b177-3b2155e7e273	No	YES	C50.9	8500-03-01	C50.9	0	39	2007	NOT HISPANIC OR LATINO		YES	37			Right Upper Inner QuadrantRight Upper Outer Quadrant	NA	Sentinel lymph node biopsy plus axillary dissection		Other			Total Mastectomy	Infiltrating Ductal Carcinoma		Pre (<6 months since LMP AND no prior bilateral ovariectomy AND not on estrogen replacement)	Positive				2+		Negative	Core needle biopsy		Negative
TCGA-AR-A1AV		Breast	NA	No	MALE	NA	-24875	NA	NA	1864	WHITE	AR	A1AV	daf62b56-6dd2-4ab7-adaa-f296bb86a0a5	No	YES	C50.9	8500-03-01	C50.9	0	68	2007	HISPANIC OR LATINO		YES	25			Left	NA	Axillary lymph node dissection alone		Modified Radical Mastectomy				Infiltrating Ductal Carcinoma			Positive				1+		Negative	Core needle biopsy
TCGA-AR-A1AW		Breast	NA	No	FEMALE	NA	-23855	NA	NA	2632	WHITE	AR	A1AW	a12fd22a-7f84-4b6e-b6d8-012e38eb73d7	No	YES	C50.9	8500-03-01	C50.9	0	65	2007	NOT HISPANIC OR LATINO		YES	1			Left Upper Inner Quadrant	NA	Sentinel lymph node biopsy plus axillary dissection		Lumpectomy				Infiltrating Ductal Carcinoma		Post (prior bilateral ovariectomy OR >12 mo since LMP with no prior hysterectomy)	Positive	YES			2+		Negative	Incisional Biopsy		Negative
TCGA-AR-A1AX		Breast	NA	No	FEMALE	NA	-23507	NA	NA	2629	WHITE	AR	A1AX	f72c1d69-da35-459f-8542-59bfd6c09c23	No	YES	C50.9	8500-03-01	C50.9	0	64	2007	NOT HISPANIC OR LATINO		YES	8			Left Upper Inner QuadrantLeft Upper Outer Quadrant	NA	Sentinel lymph node biopsy plus axillary dissection		Other			Wide local excision	Infiltrating Ductal Carcinoma		Post (prior bilateral ovariectomy OR >12 mo since LMP with no prior hysterectomy)	Positive	YES			3+		Negative	Core needle biopsy
TCGA-AR-A1AY		Breast	NA	No	FEMALE	NA	-23927	NA	NA	1026	WHITE	AR	A1AY	5fd9552a-c742-4388-940d-295d1107ae00	No	YES	C50.9	8500-03-01	C50.9	0	65	2008	NOT HISPANIC OR LATINO		YES	4			Left Upper Outer Quadrant	NA	Sentinel lymph node biopsy plus axillary dissection		Other			Wide Local Excision	Infiltrating Ductal Carcinoma		Post (prior bilateral ovariectomy OR >12 mo since LMP with no prior hysterectomy)	Negative	YES					Negative	Core needle biopsy
TCGA-AR-A24H		Breast	NA	No	FEMALE	NA	-24046	NA	NA	4894	WHITE	AR	A24H	6f89509c-f802-482e-b4da-94553aa76fe9	No	YES	C50.9	8520-03-01	C50.9	0	65	2001	NOT HISPANIC OR LATINO		YES	4			Right Lower Inner QuadrantRight Lower Outer Quadrant	NA	Sentinel lymph node biopsy plus axillary dissection		Other			Excision	Infiltrating Lobular Carcinoma		Post (prior bilateral ovariectomy OR >12 mo since LMP with no prior hysterectomy)	Positive				1+		Negative	Core needle biopsy
TCGA-AR-A24K		Breast	NA	No	FEMALE	NA	-16961	NA	NA	1548	WHITE	AR	A24K	599c3701-df7a-4a75-a347-fa9b510dd242	No	YES	C50.9	8500-03-01	C50.9	0	46	2004			YES	2	No value Given		Left Upper Outer Quadrant	NA	Sentinel lymph node biopsy plus axillary dissection		Other			Wide local excision	Infiltrating Ductal Carcinoma		Pre (<6 months since LMP AND no prior bilateral ovariectomy AND not on estrogen replacement)	Positive	YES			2+		Negative	Core needle biopsy		Negative
TCGA-AR-A24L		Breast	NA	No	FEMALE	NA	-9706	NA	NA	2221	WHITE	AR	A24L	de646f6a-6d50-4be2-b3cd-f17554b234df	No	YES	C50.9	8500-03-01	C50.9	0	26	2005	NOT HISPANIC OR LATINO		YES	12			Right	NA	Sentinel lymph node biopsy plus axillary dissection		Other			Wide local excision	Infiltrating Ductal Carcinoma		Pre (<6 months since LMP AND no prior bilateral ovariectomy AND not on estrogen replacement)	Positive				2+		Negative	Core needle biopsy		Negative
TCGA-AR-A24M		Breast	NA	No	FEMALE	NA	-14119	NA	NA	3660	WHITE	AR	A24M	aa30ac3d-4216-45dd-a314-1ae192fafcb2	No	YES	C50.9	8522-03-01	C50.9	0	38	2005	NOT HISPANIC OR LATINO		YES	28			Left Upper Outer Quadrant	NA	Sentinel lymph node biopsy plus axillary dissection		Other			Wide local excision	Mixed Histology (please specify)	Mixed invasive ductal and invasive lobular	Pre (<6 months since LMP AND no prior bilateral ovariectomy AND not on estrogen replacement)	Positive				1+		Negative	Core needle biopsy
TCGA-AR-A24N		Breast	NA	No	FEMALE	NA	-19989	NA	NA	3035	WHITE	AR	A24N	30047d32-0833-4aca-98d1-3b9ab7122863	No	YES	C50.9	8500-03-01	C50.9	0	54	2005	NOT HISPANIC OR LATINO		YES	4			Left Upper Inner Quadrant	NA	Sentinel lymph node biopsy plus axillary dissection		Simple Mastectomy				Infiltrating Ductal Carcinoma		Peri (6-12 months since last menstrual period)	Positive	YES			2+		Negative	Core needle biopsy		Negative
TCGA-AR-A24O		Breast	NA	No	FEMALE	NA	-15977	NA	NA	3607	WHITE	AR	A24O	125b0a9a-6cbe-4207-9178-e7ff03487e87	No	YES	C50.9	8522-03-01	C50.9	0	43	2005	NOT HISPANIC OR LATINO	TUMOR FREE	YES	19			Left	NA			Modified Radical Mastectomy		Mastectomy NOS		Mixed Histology (please specify)	Lobular carcinoma with ductal features	Pre (<6 months since LMP AND no prior bilateral ovariectomy AND not on estrogen replacement)	Positive					Negative	Positive	Incisional Biopsy
TCGA-AR-A24P		Breast	NA	No	FEMALE	NA	-17490	NA	NA	84	WHITE	AR	A24P	d1fd8ed2-be13-4272-b31e-df86911db3b1	No	YES	C50.9	8500-03-01	C50.9	0	47	2005	NOT HISPANIC OR LATINO		YES	3			Left Upper Outer Quadrant	NA	Sentinel lymph node biopsy plus axillary dissection		Other			Wide local excision	Infiltrating Ductal Carcinoma		Post (prior bilateral ovariectomy OR >12 mo since LMP with no prior hysterectomy)	Positive	YES			2+		Negative	Core needle biopsy		Negative
TCGA-AR-A24Q		Breast	NA	No	FEMALE	NA	-18084	NA	NA	3172	WHITE	AR	A24Q	28e9048a-e540-42de-a1f4-4ef894fccc4c	No	YES	C50.9	8500-03-01	C50.9	0	49	2006			YES	2			Left Upper Inner Quadrant	NA	Sentinel lymph node biopsy plus axillary dissection		Simple Mastectomy				Infiltrating Ductal Carcinoma		Post (prior bilateral ovariectomy OR >12 mo since LMP with no prior hysterectomy)	Negative						Negative	Core needle biopsy
TCGA-AR-A24R		Breast	NA	No	FEMALE	NA	-16642	NA	NA	3430	WHITE	AR	A24R	db62d9c7-8343-4771-84fc-146d2e307bb8	No	YES	C50.9	8500-03-01	C50.9	0	45	2006	NOT HISPANIC OR LATINO		YES	28			Right Upper Inner QuadrantRight Upper Outer Quadrant	NA	Sentinel lymph node biopsy plus axillary dissection		Other			Wide local excision	Infiltrating Ductal Carcinoma		Pre (<6 months since LMP AND no prior bilateral ovariectomy AND not on estrogen replacement)	Positive				1+		Negative	Core needle biopsy		Negative
TCGA-AR-A24S		Breast	NA	No	FEMALE	NA	-22587	NA	NA	2976	WHITE	AR	A24S	074e8b06-3929-4896-9263-3b80ad6a355b	No	YES	C50.9	8500-03-01	C50.9	0	61	2006	NOT HISPANIC OR LATINO		YES	4			Right Lower Outer Quadrant	NA	Sentinel lymph node biopsy plus axillary dissection		Other			Wide local excision	Infiltrating Ductal Carcinoma		Post (prior bilateral ovariectomy OR >12 mo since LMP with no prior hysterectomy)	Positive	YES					Negative	Core needle biopsy
TCGA-AR-A24T		Breast	NA	No	FEMALE	NA	-17135	NA	NA	3202	WHITE	AR	A24T	9e3de467-fb0d-4021-89f8-b34968a7c7bc	No	YES	C50.9	8520-03-01	C50.9	0	46	2006	NOT HISPANIC OR LATINO		YES	17			Right Upper Outer Quadrant	NA	Sentinel lymph node biopsy plus axillary dissection		Simple Mastectomy				Infiltrating Lobular Carcinoma		Pre (<6 months since LMP AND no prior bilateral ovariectomy AND not on estrogen replacement)	Positive				2+		Negative	Core needle biopsy		Negative
TCGA-AR-A24U		Breast	NA	No	FEMALE	NA	-17523	NA	NA	3128	WHITE	AR	A24U	241fffc8-4250-4cfa-b2e7-e68c33ae07dc	No	YES	C50.9	8500-03-01	C50.9	0	47	2006	NOT HISPANIC OR LATINO		YES	25			Left Upper Outer QuadrantLeft Lower Outer Quadrant	NA	Sentinel lymph node biopsy plus axillary dissection		Simple Mastectomy		Mastectomy NOS		Infiltrating Ductal Carcinoma		Pre (<6 months since LMP AND no prior bilateral ovariectomy AND not on estrogen replacement)	Negative				3+	Negative	Positive	Core needle biopsy
TCGA-AR-A24V		Breast	NA	No	FEMALE	NA	-19027	NA	NA	3203	WHITE	AR	A24V	3cb06c7a-f2a8-448b-91a8-dd201bbf2ddd	No	YES	C50.9	8500-03-01	C50.9	0	52	2006	NOT HISPANIC OR LATINO		YES	2			Right Upper Outer Quadrant	NA	Sentinel lymph node biopsy plus axillary dissection		Other			Wide local excision	Infiltrating Ductal Carcinoma		Peri (6-12 months since last menstrual period)	Positive	YES					Negative	Core needle biopsy
TCGA-AR-A24W		Breast	NA	No	FEMALE	NA	-20123	NA	NA	1550	WHITE	AR	A24W	67526f5a-3a30-45b2-aeab-2b21a855063e	No	YES	C50.9	8500-03-01	C50.9	0	55	2006			YES	22			Right Lower Inner Quadrant	NA	Sentinel lymph node biopsy plus axillary dissection		Other			Total Mastectomy	Infiltrating Ductal Carcinoma		Post (prior bilateral ovariectomy OR >12 mo since LMP with no prior hysterectomy)	Positive						Negative	Core needle biopsy
TCGA-AR-A24X		Breast	NA	No	FEMALE	NA	-19030	NA	NA	3004	WHITE	AR	A24X	491d5ebb-e9ab-4b17-acb8-630ff9fef0f2	No	YES	C50.9	8522-03-01	C50.9	0	52	2006			YES	7			Right Upper Inner Quadrant	NA	Sentinel lymph node biopsy plus axillary dissection		Simple Mastectomy				Mixed Histology (please specify)	Mixed invasive ductal and invasive lobular	Pre (<6 months since LMP AND no prior bilateral ovariectomy AND not on estrogen replacement)	Positive	YES			2+		Negative	Core needle biopsy		Negative
TCGA-AR-A24Z		Breast	NA	No	FEMALE	NA	-20900	NA	NA	3001	WHITE	AR	A24Z	9fefbe7c-f66a-4940-843e-285cb7b392c1	No	YES	C50.9	8500-03-01	C50.9	0	57	2006			YES	8			Left Upper Outer Quadrant	NA	Sentinel lymph node biopsy plus axillary dissection		Other			Total mastectomy	Infiltrating Ductal Carcinoma		Post (prior bilateral ovariectomy OR >12 mo since LMP with no prior hysterectomy)	Positive	YES					Negative	Core needle biopsy
TCGA-AR-A250		Breast	NA	No	FEMALE	NA	-21309	NA	NA	2707	WHITE	AR	A250	a0963e93-b63e-4de2-86c1-81302e271d3e	No	YES	C50.9	8500-03-01	C50.9	0	58	2006	NOT HISPANIC OR LATINO	TUMOR FREE	YES	4			Left Upper Outer Quadrant	NA	Sentinel lymph node biopsy plus axillary dissection		Other		Mastectomy NOS	Wide local excision and simple mastectomy	Infiltrating Ductal Carcinoma		Post (prior bilateral ovariectomy OR >12 mo since LMP with no prior hysterectomy)	Negative				2+	Negative	Positive	Core needle biopsy		Positive
TCGA-AR-A251		Breast	NA	No	FEMALE	NA	-18771	NA	NA	3030	WHITE	AR	A251	8c51bbcb-7c8d-47ad-9193-70ca157c6900	No	YES	C50.9	8500-03-01	C50.9	0	51	2006	NOT HISPANIC OR LATINO		YES	7			Left Upper Outer Quadrant	NA	Sentinel lymph node biopsy plus axillary dissection		Other		Mastectomy NOS	Wide local excision	Infiltrating Ductal Carcinoma		Pre (<6 months since LMP AND no prior bilateral ovariectomy AND not on estrogen replacement)	Negative				2+	Negative	Positive	Core needle biopsy		Negative
TCGA-AR-A252		Breast	NA	No	FEMALE	NA	-18611	NA	NA	2838	WHITE	AR	A252	4d0fec97-e024-4608-a0cc-426a3decc7b1	No	YES	C50.9	8500-03-01	C50.9	0	50	2007	NOT HISPANIC OR LATINO		YES	4			Left Upper Outer QuadrantLeft Lower Outer Quadrant	NA	Sentinel lymph node biopsy plus axillary dissection		Other			Wide local excision	Infiltrating Ductal Carcinoma		Pre (<6 months since LMP AND no prior bilateral ovariectomy AND not on estrogen replacement)	Positive	YES					Negative	Core needle biopsy
TCGA-AR-A254		Breast	NA	No	FEMALE	NA	-18270	NA	NA	2605	WHITE	AR	A254	6014a582-d22e-46e1-9000-c8e2fbad7acf	No	YES	C50.9	8500-03-01	C50.9	0	50	2007	NOT HISPANIC OR LATINO		YES	30			Left Upper Inner QuadrantLeft Lower Inner Quadrant	NA	Sentinel lymph node biopsy plus axillary dissection		Other			Wide local excision	Infiltrating Ductal Carcinoma		Pre (<6 months since LMP AND no prior bilateral ovariectomy AND not on estrogen replacement)	Positive				3+		Negative	Other method, specify:	Wide local incision
TCGA-AR-A255		Breast	NA	No	FEMALE	NA	-22809	NA	NA	2161	WHITE	AR	A255	e8f3cc64-5e15-4f4d-b73e-5c9b250a664c	No	YES	C50.9	8500-03-01	C50.9	0	62	2007	NOT HISPANIC OR LATINO		YES	2			Right Lower Inner Quadrant	NA	Sentinel lymph node biopsy plus axillary dissection		Other			Wide local excision	Infiltrating Ductal Carcinoma		Post (prior bilateral ovariectomy OR >12 mo since LMP with no prior hysterectomy)	Positive	YES			3+		Negative	Core needle biopsy
TCGA-AR-A256		Breast	NA	No	FEMALE	NA	-16642	NA	2854	#NAME?	WHITE	AR	A256	d3d545b3-457f-4389-821f-704cb24aff7f	No	YES	C50.9	8500-03-01	C50.9	0	45	2001			YES	5			Right Lower Inner Quadrant	NA	Sentinel lymph node biopsy plus axillary dissection		Other			Mastectomy	Infiltrating Ductal Carcinoma		Pre (<6 months since LMP AND no prior bilateral ovariectomy AND not on estrogen replacement)	Negative	YES			1+		Negative	Fine needle aspiration biopsy
TCGA-AR-A2LE		Breast	NA	No	FEMALE	NA	-25499	NA	NA	5062	WHITE	AR	A2LE	E3FCBF94-D3EF-4A37-AA45-5297F96AF9EB	No	YES	C50.9	8520-03-01	C50.9	0	69	2001	NOT HISPANIC OR LATINO		YES	2			Right	NA	Sentinel node biopsy alone		Other			Excision	Infiltrating Lobular Carcinoma		Post (prior bilateral ovariectomy OR >12 mo since LMP with no prior hysterectomy)	Negative	YES					Negative	Core needle biopsy
TCGA-AR-A2LH		Breast	NA	No	FEMALE	NA	-20288	NA	616	#NAME?	WHITE	AR	A2LH	376FFE63-EFD7-42AF-90E1-261255B28BB7	No	YES	C50.9	8520-03-01	C50.9	0	55	2007	NOT HISPANIC OR LATINO		YES	39			Right Upper Outer Quadrant	NA	Sentinel lymph node biopsy plus axillary dissection		Modified Radical Mastectomy				Infiltrating Lobular Carcinoma		Post (prior bilateral ovariectomy OR >12 mo since LMP with no prior hysterectomy)	Negative				2+		Negative	Core needle biopsy		Negative
TCGA-AR-A2LJ		Breast	NA	No	FEMALE	NA	-14723	NA	NA	2632	WHITE	AR	A2LJ	738E1ACC-1F0C-4A96-9C8A-222727EF5AF8	No	YES	C50.9	8520-03-01	C50.9	0	40	2007	NOT HISPANIC OR LATINO		YES	18			Left	NA	Sentinel lymph node biopsy plus axillary dissection		Other			Total Mastectomy	Infiltrating Lobular Carcinoma		Pre (<6 months since LMP AND no prior bilateral ovariectomy AND not on estrogen replacement)	Positive	YES			3+		Negative	Core needle biopsy		Positive
TCGA-AR-A2LK		Breast	NA	No	FEMALE	NA	-22800	NA	NA	#NAME?	WHITE	AR	A2LK	1B703058-E596-45BC-80FE-8B98D545C2E2	No	YES	C50.9	8520-03-01	C50.9	0	62	2007	NOT HISPANIC OR LATINO		YES	18			Right Upper Outer QuadrantRight Lower Outer Quadrant	NA	Sentinel lymph node biopsy plus axillary dissection		Other		Mastectomy NOS	Wide local excision	Infiltrating Lobular Carcinoma		Post (prior bilateral ovariectomy OR >12 mo since LMP with no prior hysterectomy)	Positive				1+	Negative	Positive	Core needle biopsy		Negative
TCGA-AR-A2LL		Breast	NA	Yes	FEMALE	NA	-25747	NA	NA	2012	WHITE	AR	A2LL	70FC011C-0F22-4026-9D72-87351126203A	No	YES	C50.9	8520-03-01	C50.9	0	70	2007	NOT HISPANIC OR LATINO		YES	4			Left	NA	Sentinel lymph node biopsy plus axillary dissection		Simple Mastectomy				Infiltrating Lobular Carcinoma		Post (prior bilateral ovariectomy OR >12 mo since LMP with no prior hysterectomy)	Positive	YES			2+		Negative	Core needle biopsy		Negative
TCGA-AR-A2LL		Breast	NA	Yes	FEMALE	NA	-25747	NA	NA	2012	WHITE	AR	A2LL	70FC011C-0F22-4026-9D72-87351126203A	No	YES	C50.9	8520-03-01	C50.9	0	70	2007	NOT HISPANIC OR LATINO		YES	4			Left	NA	Sentinel lymph node biopsy plus axillary dissection		Simple Mastectomy				Infiltrating Lobular Carcinoma		Post (prior bilateral ovariectomy OR >12 mo since LMP with no prior hysterectomy)	Positive	YES			2+		Negative	Core needle biopsy		Negative
TCGA-AR-A2LM		Breast	NA	No	FEMALE	NA	-18053	NA	NA	1935	WHITE	AR	A2LM	0BF6E772-1AA1-4F54-9A50-C1414E2F22F3	No	YES	C50.9	8520-03-01	C50.9	0	49	2007	NOT HISPANIC OR LATINO		YES	3			Right	NA	Sentinel lymph node biopsy plus axillary dissection		Simple Mastectomy				Infiltrating Lobular Carcinoma		Pre (<6 months since LMP AND no prior bilateral ovariectomy AND not on estrogen replacement)	Positive	YES					Negative	Core needle biopsy		Negative
TCGA-AR-A2LN		Breast	NA	No	FEMALE	NA	-23992	NA	NA	1161	WHITE	AR	A2LN	A076F135-BE82-40FA-8516-285ED355C965	No	YES	C50.9	8520-03-01	C50.9	0	65	2010	NOT HISPANIC OR LATINO		YES	2			Right Upper Outer Quadrant	NA	Sentinel lymph node biopsy plus axillary dissection		Other			Mastectomy	Infiltrating Lobular Carcinoma		Post (prior bilateral ovariectomy OR >12 mo since LMP with no prior hysterectomy)	Positive				1+		Negative	Core needle biopsy
TCGA-AR-A2LO		Breast	NA	No	FEMALE	NA	-17080	NA	NA	1198	WHITE	AR	A2LO	AD0FA961-C085-4F38-B3DB-5FC0CBF6B64F	No	YES	C50.9	8520-03-01	C50.9	0	46	2010	NOT HISPANIC OR LATINO		YES	16			Left Lower Outer Quadrant	NA	Sentinel lymph node biopsy plus axillary dissection		Simple Mastectomy				Infiltrating Lobular Carcinoma		Pre (<6 months since LMP AND no prior bilateral ovariectomy AND not on estrogen replacement)	Positive				2+		Negative	Core needle biopsy		Negative
TCGA-AR-A2LQ		Breast	NA	No	FEMALE	NA	-21865	NA	NA	1233	WHITE	AR	A2LQ	4229E432-6AC5-49D2-B58A-E8713DDB79BD	No	YES	C50.9	8520-03-01	C50.9	0	59	2010	NOT HISPANIC OR LATINO		YES	3			Right Upper Inner QuadrantRight Upper Outer Quadrant	NA	Sentinel lymph node biopsy plus axillary dissection		Simple Mastectomy				Infiltrating Lobular Carcinoma		Post (prior bilateral ovariectomy OR >12 mo since LMP with no prior hysterectomy)	Positive				1+		Negative	Core needle biopsy
TCGA-AR-A2LR		Breast	NA	Yes	FEMALE	NA	-18214	NA	NA	1742	WHITE	AR	A2LR	D093173F-08AB-4138-BF3C-399C45A6E163	No	YES	C50.9	8575-03-01	C50.9	0	49	2010	NOT HISPANIC OR LATINO	TUMOR FREE	YES	4			Right	NA	Sentinel lymph node biopsy plus axillary dissection		Simple Mastectomy				Metaplastic Carcinoma		Post (prior bilateral ovariectomy OR >12 mo since LMP with no prior hysterectomy)	Negative						Negative	Core needle biopsy
TCGA-AR-A2LR		Breast	NA	Yes	FEMALE	NA	-18214	NA	NA	1742	WHITE	AR	A2LR	D093173F-08AB-4138-BF3C-399C45A6E163	No	YES	C50.9	8575-03-01	C50.9	0	49	2010	NOT HISPANIC OR LATINO	TUMOR FREE	YES	4			Right	NA	Sentinel lymph node biopsy plus axillary dissection		Simple Mastectomy				Metaplastic Carcinoma		Post (prior bilateral ovariectomy OR >12 mo since LMP with no prior hysterectomy)	Negative						Negative	Core needle biopsy
TCGA-AR-A5QM		Breast	NA	Yes	FEMALE	NA	-22780	NA	NA	2231	WHITE	AR	A5QM	9C895825-D6F6-4D14-A662-23212200F6E5	No	YES	C50.9	8520-03-01	C50.9	0	62	2008	NOT HISPANIC OR LATINO	TUMOR FREE	YES	9			Left	NA	Sentinel lymph node biopsy plus axillary dissection		Other			Wide Excision	Infiltrating Lobular Carcinoma		Post (prior bilateral ovariectomy OR >12 mo since LMP with no prior hysterectomy)	Positive				2+			Core needle biopsy
TCGA-AR-A5QM		Breast	NA	Yes	FEMALE	NA	-22780	NA	NA	2231	WHITE	AR	A5QM	9C895825-D6F6-4D14-A662-23212200F6E5	No	YES	C50.9	8520-03-01	C50.9	0	62	2008	NOT HISPANIC OR LATINO	TUMOR FREE	YES	9			Left	NA	Sentinel lymph node biopsy plus axillary dissection		Other			Wide Excision	Infiltrating Lobular Carcinoma		Post (prior bilateral ovariectomy OR >12 mo since LMP with no prior hysterectomy)	Positive				2+			Core needle biopsy
TCGA-AR-A5QN		Breast	NA	No	FEMALE	NA	-25089	NA	NA	1013	WHITE	AR	A5QN	077506EA-8F11-405D-BB8E-3C9924FE54D0	No	YES	C50.9	8520-03-01	C50.9	0	68	2012	NOT HISPANIC OR LATINO	TUMOR FREE	YES	19			Left	NA	Axillary lymph node dissection alone		Modified Radical Mastectomy				Infiltrating Lobular Carcinoma		Post (prior bilateral ovariectomy OR >12 mo since LMP with no prior hysterectomy)	Positive				3+			Core needle biopsy
TCGA-AR-A5QP		Breast	NA	No	FEMALE	NA	-19805	NA	NA	1185	WHITE	AR	A5QP	3C275152-D04B-440C-9621-2FC05EA977B6	No	YES	C50.9	8520-03-01	C50.9	0	54	2011	NOT HISPANIC OR LATINO	TUMOR FREE	YES	40			Left	NA	Sentinel lymph node biopsy plus axillary dissection		Lumpectomy				Infiltrating Lobular Carcinoma		Post (prior bilateral ovariectomy OR >12 mo since LMP with no prior hysterectomy)	Positive				2+
TCGA-AR-A5QQ		Breast	NA	No	FEMALE	NA	-24841	NA	322	#NAME?	WHITE	AR	A5QQ	3AF31FCF-AD0C-4FD9-A8E3-10F9176B5E9D	No	YES	C50.9	8575-03-01	C50.9	0	68	2011	NOT HISPANIC OR LATINO	TUMOR FREE	YES	24			Right	NA	Axillary lymph node dissection alone		Modified Radical Mastectomy				Other, specify	Squamous (metaplastic) carcinoma	Post (prior bilateral ovariectomy OR >12 mo since LMP with no prior hysterectomy)	Negative				1+			Core needle biopsy
TCGA-B6-A0I1		Breast	NA	No	FEMALE	NA	-26902	NA	2361	#NAME?	BLACK OR AFRICAN AMERICAN	B6	A0I1	5DD423E8-FEAA-4568-A750-500948C41D6C	No	YES	C50.9	8500-03-01	C50.9	0	73	1998	NOT HISPANIC OR LATINO	TUMOR FREE	YES	7	image cytometry	image cytometry	Left Upper Outer Quadrant	NA	Axillary lymph node dissection alone		Modified Radical Mastectomy				Infiltrating Ductal Carcinoma		Post (prior bilateral ovariectomy OR >12 mo since LMP with no prior hysterectomy)	Negative	NO					Negative	Incisional Biopsy
TCGA-B6-A0I2		Breast	NA	No	FEMALE	NA	-16702	NA	NA	4361	WHITE	B6	A0I2	328dfcb0-b5ae-43f2-bc87-dad0ab3df9e7	No	YES	C50.9	8500-03-01	C50.9	0	45	1995	NOT HISPANIC OR LATINO	TUMOR FREE		8			Left Upper Outer QuadrantLeft	NA	Axillary lymph node dissection alone						Infiltrating Ductal Carcinoma		Indeterminate (neither Pre or Postmenopausal)		NO						Excisional Biopsy
TCGA-B6-A0I5		Breast	NA	No	FEMALE	NA	-18038	NA	NA	8556	WHITE	B6	A0I5	1a18974d-967c-4727-b42e-12ae7be66589	No	YES	C50.9	8500-03-01	C50.9	0	49	1988	NOT HISPANIC OR LATINO	TUMOR FREE		13			Right Lower Inner Quadrant	NA	Axillary lymph node dissection alone		Other			biopsy	Infiltrating Ductal Carcinoma		Indeterminate (neither Pre or Postmenopausal)	Positive	NO					Negative	Other method, specify:	biopsy, NOS
TCGA-B6-A0I6		Breast	NA	No	FEMALE	NA	-18014	NA	991	#NAME?	BLACK OR AFRICAN AMERICAN	B6	A0I6	045c13ef-3db7-4adf-b0a3-23338f0479f3	No	YES	C50.9	8500-03-01	C50.9	0	49	1990	NOT HISPANIC OR LATINO	WITH TUMOR		32			Left Upper Outer QuadrantLeft	NA	Axillary lymph node dissection alone		Modified Radical Mastectomy				Infiltrating Ductal Carcinoma		Indeterminate (neither Pre or Postmenopausal)	Negative	NO					Negative	Other method, specify:	Biopsy, NOS
TCGA-B6-A0I8		Breast	NA	Yes	FEMALE	NA	-17073	NA	749	#NAME?	WHITE	B6	A0I8	6e6408d6-6c48-4dfc-9f1c-28b7386e87b4	No	YES	C50.9	8500-03-01	C50.9	0	46	1992	NOT HISPANIC OR LATINO	WITH TUMOR		0			Right Upper Inner QuadrantRight	NA	No axillary staging						Infiltrating Ductal Carcinoma		Indeterminate (neither Pre or Postmenopausal)		NO						Other method, specify:	Biopsy, NOS
TCGA-B6-A0I8		Breast	NA	Yes	FEMALE	NA	-17073	NA	749	#NAME?	WHITE	B6	A0I8	6e6408d6-6c48-4dfc-9f1c-28b7386e87b4	No	YES	C50.9	8500-03-01	C50.9	0	46	1992	NOT HISPANIC OR LATINO	WITH TUMOR		0			Right Upper Inner QuadrantRight	NA	No axillary staging						Infiltrating Ductal Carcinoma		Indeterminate (neither Pre or Postmenopausal)		NO						Other method, specify:	Biopsy, NOS
TCGA-B6-A0I9		Breast	NA	No	FEMALE	NA	-22798	NA	362	#NAME?	WHITE	B6	A0I9	44954053-0b93-4577-a436-42777e442300	No	YES	C50.9	8500-03-01	C50.9	0	62	1992	NOT HISPANIC OR LATINO	WITH TUMOR		NA	IHC	IHC	Left Lower Outer QuadrantLeft	NA	No axillary staging						Infiltrating Ductal Carcinoma		Indeterminate (neither Pre or Postmenopausal)	Positive	NO						Other method, specify:	Biopsy, NOS
TCGA-B6-A0IA		Breast	NA	No	FEMALE	NA	-18748	NA	NA	8391	WHITE	B6	A0IA	0807435a-e75e-4e04-8e45-ed0cd49a841a	No	YES	C50.9	8523-03-01	C50.9	0	51	1992	NOT HISPANIC OR LATINO	TUMOR FREE		15	IHC	IHC	Right	NA	Axillary lymph node dissection alone		Other			Excisional biopsy	Other, specify	Ductal/Cribiform	Indeterminate (neither Pre or Postmenopausal)	Positive	NO					Negative	Other method, specify:	Biopsy, NOS
TCGA-B6-A0IB		Breast	NA	No	FEMALE	NA	-23646	NA	3941	#NAME?	WHITE	B6	A0IB	157ec9e0-ca6e-4da1-9233-f976cf0db433	No	YES	C50.9	8500-03-01	C50.9	0	64	1992	NOT HISPANIC OR LATINO	WITH TUMOR		15	IHC	IHC	Right Upper Inner QuadrantRight	NA	Axillary lymph node dissection alone		Modified Radical Mastectomy				Infiltrating Ductal Carcinoma		Indeterminate (neither Pre or Postmenopausal)	Positive	NO					Negative	Other method, specify:	Biopsy, NOS
TCGA-B6-A0IC		Breast	NA	No	FEMALE	NA	-32872	NA	0	#NAME?	WHITE	B6	A0IC	b804f7ae-da8f-4414-be11-f880f1859160	No	YES	C50.9	8503-03-01	C50.9	0	90	1992	NOT HISPANIC OR LATINO			NA	IHC	IHC	Right	NA	No axillary staging		Other			Excisional biopsy	Other, specify	Invasive Papillary	Post (prior bilateral ovariectomy OR >12 mo since LMP with no prior hysterectomy)	Positive	NO					Negative	Fine needle aspiration biopsy
TCGA-B6-A0IE		Breast	NA	No	FEMALE	NA	-13982	NA	1993	#NAME?	BLACK OR AFRICAN AMERICAN	B6	A0IE	3f834fa7-6d7b-4b85-98c0-5c55d55b6c95	No	YES	C50.9	8520-03-01	C50.9	0	38	1995	NOT HISPANIC OR LATINO	WITH TUMOR		24	Image Analysis	Image Analysis	Left Upper Outer QuadrantLeft	NA	Axillary lymph node dissection alone		Other			Wide re-excisional biopsy	Mixed Histology (please specify)	Lobular/Ductal	Pre (<6 months since LMP AND no prior bilateral ovariectomy AND not on estrogen replacement)	Negative	NO				Negative	Close	Incisional Biopsy
TCGA-B6-A0IG		Breast	NA	No	FEMALE	NA	-18433	NA	4456	#NAME?	WHITE	B6	A0IG	34ab0cb8-bf19-4cbb-b4eb-3c45ee5aa60b	No	YES	C50.9	8500-03-01	C50.9	0	50	1994	NOT HISPANIC OR LATINO	WITH TUMOR		16	Image Analysis	Image Analysis	Left	NA	Axillary lymph node dissection alone		Modified Radical Mastectomy				Infiltrating Ductal Carcinoma		Indeterminate (neither Pre or Postmenopausal)	Positive	NO					Negative	Other method, specify:	Biopsy, NOS
TCGA-B6-A0IH		Breast	NA	No	FEMALE	NA	-29907	NA	2965	#NAME?	WHITE	B6	A0IH	2476dda9-da2a-4242-9642-b92b8b9b1c79	No	YES	C50.9	8520-03-01	C50.9	0	81	1995	NOT HISPANIC OR LATINO		YES	27	Image Analysis	Image Analysis	Left Upper Outer QuadrantLeft	NA	Axillary lymph node dissection alone		Other		Modified radical mastectomy	Excisional biopsy	Infiltrating Lobular Carcinoma		Post (prior bilateral ovariectomy OR >12 mo since LMP with no prior hysterectomy)	Positive	NO				Negative	Positive	Fine needle aspiration biopsy
TCGA-B6-A0IJ		Breast	NA	No	FEMALE	NA	-15625	NA	NA	7106	BLACK OR AFRICAN AMERICAN	B6	A0IJ	2c86c3ea-d926-4d39-a5ae-39ece4774287	No	YES	C50.9	8500-03-01	C50.9	0	42	1995	NOT HISPANIC OR LATINO	TUMOR FREE		27	Image Analysis	Image Analysis	Right Upper Outer QuadrantRight	NA	Axillary lymph node dissection alone		Modified Radical Mastectomy				Infiltrating Ductal Carcinoma		Indeterminate (neither Pre or Postmenopausal)	Positive	NO					Negative	Excisional Biopsy
TCGA-B6-A0IK		Breast	NA	No	FEMALE	NA	-23150	NA	571	#NAME?	WHITE	B6	A0IK	0491063c-14a7-4104-8002-1459126332f3	No	YES	C50.9	8500-03-01	C50.9	0	63	1994	NOT HISPANIC OR LATINO	WITH TUMOR		14	Image Analysis	Image Analysis	Left	NA			Lumpectomy		Modified radical mastectomy		Infiltrating Ductal Carcinoma		Indeterminate (neither Pre or Postmenopausal)	Negative	NO				Negative	Positive	Other method, specify:	Biopsy, NOS
TCGA-B6-A0IM		Breast	NA	No	FEMALE	NA	-27557	NA	NA	#NAME?	BLACK OR AFRICAN AMERICAN	B6	A0IM	5a4b7098-1f6a-49e9-b364-29d6d34f5bd5	No	YES	C50.9	8523-03-01	C50.9	0	75	1997	NOT HISPANIC OR LATINO	TUMOR FREE		9	Image Analysis	Image Analysis	Right Upper Outer QuadrantRight	NA	Axillary lymph node dissection alone		Lumpectomy		Modified radical mastectomy		Other, specify	Ductal/cribiform	Post (prior bilateral ovariectomy OR >12 mo since LMP with no prior hysterectomy)	Positive	NO				Negative	Positive	Fine needle aspiration biopsy
TCGA-B6-A0IN		Breast	NA	No	FEMALE	NA	-16705	NA	2573	#NAME?	WHITE	B6	A0IN	16a8d916-ad46-4690-b1a5-3b2b323f4336	No	YES	C50.9	8523-03-01	C50.9	0	45	1996	NOT HISPANIC OR LATINO	WITH TUMOR		NA	Image Analysis	Image Analysis	Right Upper Outer QuadrantRight	NA	No axillary staging		Other		Modified radical mastectomy	Excisional biopsy	Other, specify	Ductal with mucinous features	Indeterminate (neither Pre or Postmenopausal)	Negative	NO				Negative	Positive	Fine needle aspiration biopsy
TCGA-B6-A0IO		Breast	NA	No	FEMALE	NA	-24322	NA	NA	5042	WHITE	B6	A0IO	04af44fc-c487-4005-b3cb-cb64815824a2	No	YES	C50.9	8500-03-01	C50.9	0	66	2001	NOT HISPANIC OR LATINO	TUMOR FREE		17	Image Analysis	Image Analysis	Left	NA	Axillary lymph node dissection alone		Modified Radical Mastectomy				Infiltrating Ductal Carcinoma		Indeterminate (neither Pre or Postmenopausal)	Indeterminate	NO					Negative	Core needle biopsy
TCGA-B6-A0IP		Breast	NA	No	FEMALE	NA	-27047	NA	NA	3374	WHITE	B6	A0IP	1402082d-25c9-4148-8a1e-f58450b706bb	No	YES	C50.9	8520-03-01	C50.9	0	74	1997	NOT HISPANIC OR LATINO	TUMOR FREE	YES	16	IMAGE ANALYSIS	IMAGE ANALYSIS	Left Upper Outer Quadrant	NA	Axillary lymph node dissection alone		Modified Radical Mastectomy				Infiltrating Lobular Carcinoma		Post (prior bilateral ovariectomy OR >12 mo since LMP with no prior hysterectomy)	Positive	NO					Negative	Fine needle aspiration biopsy
TCGA-B6-A0IQ		Breast	NA	No	FEMALE	NA	-14669	NA	NA	4285	WHITE	B6	A0IQ	01eef340-598c-4205-a990-cec190ac2ca5	No	YES	C50.9	8500-03-01	C50.9	0	40	1996	NOT HISPANIC OR LATINO	TUMOR FREE		26	Image Analysis	Image Analysis	Left Upper Outer QuadrantLeft	NA	Axillary lymph node dissection alone		Modified Radical Mastectomy				Infiltrating Ductal Carcinoma		Indeterminate (neither Pre or Postmenopausal)	Negative	NO					Negative	Other method, specify:	Biopsy, NOS
TCGA-B6-A0RE		Breast	NA	No	FEMALE	NA	-22449	NA	NA	7777	BLACK OR AFRICAN AMERICAN	B6	A0RE	08da7c4c-3067-4bcf-9d7a-78566df72e69	No	YES	C50.9	8500-03-01	C50.9	0	61	1989	NOT HISPANIC OR LATINO	TUMOR FREE		14			Right Upper Outer QuadrantRight	NA	Axillary lymph node dissection alone		Modified Radical Mastectomy				Infiltrating Ductal Carcinoma		Indeterminate (neither Pre or Postmenopausal)	Negative	NO					Negative	Other method, specify:
TCGA-B6-A0RG		Breast	NA	No	FEMALE	NA	-9840	NA	NA	2082	WHITE	B6	A0RG	9b13927c-7357-44fd-8385-92ae6a656b7d	No	YES	C50.9	8500-03-01	C50.9	0	26	1991	NOT HISPANIC OR LATINO	TUMOR FREE		19	IHC	IHC	Left	NA	Axillary lymph node dissection alone		Lumpectomy				Infiltrating Ductal Carcinoma		Indeterminate (neither Pre or Postmenopausal)	Negative	NO					Negative	Other method, specify:	Biopsy, NOS
TCGA-B6-A0RH		Breast	NA	No	FEMALE	NA	-18759	NA	NA	5749	BLACK OR AFRICAN AMERICAN	B6	A0RH	c3148e68-1739-4334-abda-1dcbc2166846	No	YES	C50.9	8500-03-01	C50.9	0	51	1991	NOT HISPANIC OR LATINO	TUMOR FREE	YES	23	Immunohistochemistry	Immunohistochemistry	Left Lower Inner Quadrant	NA	Axillary lymph node dissection alone		Modified Radical Mastectomy				Infiltrating Ductal Carcinoma		Indeterminate (neither Pre or Postmenopausal)	Positive	NO				Negative	Positive	Incisional Biopsy
TCGA-B6-A0RI		Breast	NA	No	FEMALE	NA	-16138	NA	NA	7126	WHITE	B6	A0RI	bfd55808-dddd-44c3-97d7-41600497b992	No	YES	C50.9	8500-03-01	C50.9	0	44	1992	NOT HISPANIC OR LATINO	WITH TUMOR		15	IHC	IHC	Right Upper Outer QuadrantRight	NA	Axillary lymph node dissection alone		Modified Radical Mastectomy				Infiltrating Ductal Carcinoma		Indeterminate (neither Pre or Postmenopausal)	Positive	NO					Negative	Other method, specify:	Biopsy, NOS
TCGA-B6-A0RL		Breast	NA	No	FEMALE	NA	-22238	NA	2469	#NAME?	BLACK OR AFRICAN AMERICAN	B6	A0RL	5562455d-bbb8-46eb-a510-e8c6e1e26789	No	YES	C50.9	8500-03-01	C50.9	0	60	1993	NOT HISPANIC OR LATINO	TUMOR FREE		16	Image Analysis	Image Analysis	Left	NA	Axillary lymph node dissection alone		Modified Radical Mastectomy				Infiltrating Ductal Carcinoma			Positive	NO					Negative	Fine needle aspiration biopsy
TCGA-B6-A0RM		Breast	NA	No	FEMALE	NA	-21047	NA	2373	#NAME?	BLACK OR AFRICAN AMERICAN	B6	A0RM	151f3677-6854-4265-9126-d92c646c67ae	No	YES	C50.9	8500-03-01	C50.9	0	57	1993	NOT HISPANIC OR LATINO	TUMOR FREE		0	Image Analysis	Image Analysis	Left	NA	No axillary staging						Infiltrating Ductal Carcinoma		Indeterminate (neither Pre or Postmenopausal)	Positive	NO						Other method, specify:	Biopsy, NOS
TCGA-B6-A0RN		Breast	NA	No	FEMALE	NA	-22077	NA	NA	8008	WHITE	B6	A0RN	2199b7a1-bd47-4bb5-b36a-a3e291e3e259	No	YES	C50.9	8500-03-01	C50.9	0	60	1993	NOT HISPANIC OR LATINO	TUMOR FREE		19	Image Analysis	Image Analysis	Right Upper Inner QuadrantRight	NA	Axillary lymph node dissection alone		Modified Radical Mastectomy				Infiltrating Ductal Carcinoma		Post (prior bilateral ovariectomy OR >12 mo since LMP with no prior hysterectomy)	Negative	NO					Negative	Other method, specify:	Biopsy, NOS
TCGA-B6-A0RO		Breast	NA	No	FEMALE	NA	-26269	NA	NA	4929	WHITE	B6	A0RO	0b172e29-6166-4863-803d-a0a010887c11	No	YES	C50.9	8500-03-01	C50.9	0	71	1993	NOT HISPANIC OR LATINO	TUMOR FREE		17	Image Analysis	Image Analysis	Right	NA	Axillary lymph node dissection alone		Modified Radical Mastectomy				Infiltrating Ductal Carcinoma		Post (prior bilateral ovariectomy OR >12 mo since LMP with no prior hysterectomy)	Positive	NO					Negative	Other method, specify:	Biopsy, NOS
TCGA-B6-A0RP		Breast	NA	No	FEMALE	NA	-26941	NA	3126	#NAME?	WHITE	B6	A0RP	451e1a67-47e6-4738-99d7-fb7771ef61a3	No	YES	C50.9	8522-03-01	C50.9	0	73	1994	NOT HISPANIC OR LATINO			15	Image Analysis	Image Analysis	Left Upper Outer QuadrantLeft	NA	Axillary lymph node dissection alone		Lumpectomy		Modified radical mastectomy		Mixed Histology (please specify)	ductal/lobular	Post (prior bilateral ovariectomy OR >12 mo since LMP with no prior hysterectomy)	Positive	NO				Negative	Positive	Other method, specify:	Biopsy, NOS
TCGA-B6-A0RQ		Breast	NA	No	FEMALE	NA	-25010	NA	4267	#NAME?	WHITE	B6	A0RQ	caa9b533-24b4-4ecd-9159-c165de049f6a	No	YES	C50.9	8520-03-01	C50.9	0	68	1994	NOT HISPANIC OR LATINO	TUMOR FREE	YES	14	Image Analysis	Image Analysis	Right Upper Outer QuadrantRight	NA	Axillary lymph node dissection alone		Other			excisional biopsy	Infiltrating Lobular Carcinoma		Post (prior bilateral ovariectomy OR >12 mo since LMP with no prior hysterectomy)	Positive	NO				Negative		Fine needle aspiration biopsy
TCGA-B6-A0RS		Breast	NA	No	FEMALE	NA	-14134	NA	3063	#NAME?	WHITE	B6	A0RS	9416ff9b-6f29-4554-b04d-b537a3ae3969	No	YES	C50.9	8500-03-01	C50.9	0	38	1988	NOT HISPANIC OR LATINO	WITH TUMOR		15			Left Lower Inner QuadrantLeft	NA	Axillary lymph node dissection alone		Modified Radical Mastectomy				Infiltrating Ductal Carcinoma		Indeterminate (neither Pre or Postmenopausal)	Negative	NO					Negative	Other method, specify:	Biopsy, NOS
TCGA-B6-A0RT		Breast	NA	No	FEMALE	NA	-14374	NA	NA	2721	WHITE	B6	A0RT	4bf50455-9ab7-4521-a791-089f66d3b877	No	YES	C50.9	8500-03-01	C50.9	0	39	1996	NOT HISPANIC OR LATINO	TUMOR FREE		23	Image Analysis	Image Analysis	Right Upper Outer QuadrantRight	NA	Axillary lymph node dissection alone		Modified Radical Mastectomy				Infiltrating Ductal Carcinoma		Indeterminate (neither Pre or Postmenopausal)	Negative	NO					Close	Fine needle aspiration biopsy
TCGA-B6-A0RU		Breast	NA	No	FEMALE	NA	-14920	NA	NA	8605	WHITE	B6	A0RU	6956473b-92e5-4069-a26b-b48e280e76f2	No	YES	C50.9	8523-03-01	C50.9	0	40	1990	NOT HISPANIC OR LATINO	TUMOR FREE		15	Image Analysis	Image Analysis	Right	NA	Axillary lymph node dissection alone		Other			Excisional biopsy	Other, specify	Ductal/Metaplastic	Indeterminate (neither Pre or Postmenopausal)	Negative	NO					Negative	Tumor resection
TCGA-B6-A0RV		Breast	NA	No	FEMALE	NA	-15507	NA	NA	5156	WHITE	B6	A0RV	cd3faa15-743c-476f-ab0d-f205b14126b6	No	YES	C50.9	8522-03-01	C50.9	0	42	1996	NOT HISPANIC OR LATINO	TUMOR FREE		10	Image Analysis	Image Analysis	Right	NA	Axillary lymph node dissection alone		Modified Radical Mastectomy				Mixed Histology (please specify)	Lobular/Ductal	Indeterminate (neither Pre or Postmenopausal)	Positive	NO					Negative	Incisional Biopsy
TCGA-B6-A0WS		Breast	NA	No	FEMALE	NA	-21230	NA	2965	#NAME?	BLACK OR AFRICAN AMERICAN	B6	A0WS	197741de-a098-4f04-bb37-8ea8b3bb39bc	No	YES	C50.9	8500-03-01	C50.9	0	58	1996	NOT HISPANIC OR LATINO	TUMOR FREE	NO	NA	Image Analysis	Image Analysis	Left Upper Outer QuadrantLeft	NA	No axillary staging		Lumpectomy				Infiltrating Ductal Carcinoma		Indeterminate (neither Pre or Postmenopausal)	Positive	NO					Positive	Fine needle aspiration biopsy
TCGA-B6-A0WT		Breast	NA	No	FEMALE	NA	-22362	NA	NA	5739	WHITE	B6	A0WT	d7195183-9fe4-4b17-bcfd-9367d2e539ce	No	YES	C50.9	8500-03-01	C50.9	0	61	1995	NOT HISPANIC OR LATINO	TUMOR FREE		15	Image Analysis	Image Analysis	Left Lower Inner QuadrantLeft	NA	Axillary lymph node dissection alone		Modified Radical Mastectomy				Infiltrating Ductal Carcinoma		Post (prior bilateral ovariectomy OR >12 mo since LMP with no prior hysterectomy)	Positive	NO					Negative	Fine needle aspiration biopsy
TCGA-B6-A0WV		Breast	NA	No	FEMALE	NA	-24803	NA	2417	#NAME?	WHITE	B6	A0WV	7588a286-6935-424a-bc5f-92e24c83eb37	No	YES	C50.9	8500-03-01	C50.9	0	67	1995	NOT HISPANIC OR LATINO	TUMOR FREE		7	Image Analysis	Image Analysis	Right	NA	Axillary lymph node dissection alone		Modified Radical Mastectomy				Infiltrating Ductal Carcinoma		Post (prior bilateral ovariectomy OR >12 mo since LMP with no prior hysterectomy)	Positive	NO					Negative	Incisional Biopsy
TCGA-B6-A0WW		Breast	NA	No	FEMALE	NA	-21479	NA	558	#NAME?	BLACK OR AFRICAN AMERICAN	B6	A0WW	f02931f8-d72a-481d-b532-8b141dab115f	No	YES	C50.9	8500-03-01	C50.9	0	58	1997	NOT HISPANIC OR LATINO	WITH TUMOR		18	Image Analysis	Image Analysis	Right Upper Inner QuadrantRight	NA	Axillary lymph node dissection alone		Modified Radical Mastectomy				Infiltrating Ductal Carcinoma		Indeterminate (neither Pre or Postmenopausal)	Positive	NO					Negative	Incisional Biopsy
TCGA-B6-A0WX		Breast	NA	No	FEMALE	NA	-14784	NA	639	#NAME?	BLACK OR AFRICAN AMERICAN	B6	A0WX	a482fc4c-ff1d-46a0-a968-7df06422cc4b	No	YES	C50.9	8520-03-01	C50.9	0	40	1998	NOT HISPANIC OR LATINO	WITH TUMOR		21	Image Analysis	Image Analysis	Left	NA	Axillary lymph node dissection alone		Modified Radical Mastectomy				Other, specify	Pleomorphic/lobular	Pre (<6 months since LMP AND no prior bilateral ovariectomy AND not on estrogen replacement)	Negative	NO					Negative	Excisional Biopsy
TCGA-B6-A0WY		Breast	NA	No	FEMALE	NA	-14778	NA	3461	#NAME?	WHITE	B6	A0WY	f475d460-75cd-4fe9-aa54-c90be12b4ef8	No	YES	C50.9	8500-03-01	C50.9	0	40	1996	NOT HISPANIC OR LATINO	WITH TUMOR		21	Image Analysis	Image Analysis	Left Lower Inner QuadrantLeft	NA	Axillary lymph node dissection alone		Lumpectomy				Infiltrating Ductal Carcinoma		Pre (<6 months since LMP AND no prior bilateral ovariectomy AND not on estrogen replacement)	Negative	NO					Negative	Core needle biopsy
TCGA-B6-A0WZ		Breast	NA	No	FEMALE	NA	-18584	NA	NA	6292	BLACK OR AFRICAN AMERICAN	B6	A0WZ	08740d7f-5a5e-4dfa-bd48-7fbf228a7a28	No	YES	C50.9	8500-03-01	C50.9	0	50	1996	NOT HISPANIC OR LATINO	TUMOR FREE		21	Image Analysis	Image Analysis	Right Upper Inner QuadrantRight	NA	Axillary lymph node dissection alone		Other			Fine Needle aspiration biopsy	Infiltrating Ductal Carcinoma		Indeterminate (neither Pre or Postmenopausal)	Positive	NO					Negative	Fine needle aspiration biopsy
TCGA-B6-A0X0		Breast	NA	No	FEMALE	NA	-19802	NA	3945	#NAME?	WHITE	B6	A0X0	1e68e760-a4cf-4100-bf9c-e50fa8d126f6	No	YES	C50.9	8201-03-01	C50.919	0	54	1996	NOT HISPANIC OR LATINO		YES	31	Image Analysis	Image Analysis	Right Upper Outer QuadrantRight	NA	Axillary lymph node dissection alone		Modified Radical Mastectomy				Other, specify	Cribiform	Indeterminate (neither Pre or Postmenopausal)	Positive	NO					Negative	Fine needle aspiration biopsy
TCGA-B6-A0X1		Breast	NA	No	FEMALE	NA	-17624	NA	NA	5677	WHITE	B6	A0X1	178b2c48-c07d-422e-ae17-8bcfd996ad51	No	YES	C50.9	8500-03-01	C50.9	0	48	1994	NOT HISPANIC OR LATINO	TUMOR FREE		21	Image Analysis	Image Analysis	Left	NA	Axillary lymph node dissection alone		Other			Fine needle aspiration biopsy	Infiltrating Ductal Carcinoma		Indeterminate (neither Pre or Postmenopausal)	Negative	NO					Negative	Fine needle aspiration biopsy
TCGA-B6-A0X4		Breast	NA	No	FEMALE	NA	-22688	NA	860	#NAME?	WHITE	B6	A0X4	4e42fdc5-2a8b-49e9-87ef-6db7a6692d08	No	YES	C50.9	8500-03-01	C50.9	0	62	1996	NOT HISPANIC OR LATINO	WITH TUMOR		21	Image Analysis	Image Analysis	Left	NA	Axillary lymph node dissection alone		Modified Radical Mastectomy				Infiltrating Ductal Carcinoma		Post (prior bilateral ovariectomy OR >12 mo since LMP with no prior hysterectomy)	Positive	NO					Negative	Incisional Biopsy
TCGA-B6-A0X5		Breast	NA	No	FEMALE	NA	-22380	NA	2097	#NAME?	BLACK OR AFRICAN AMERICAN	B6	A0X5	4e6edfe6-adcb-4c12-8ff4-38a79f5887e8	No	YES	C50.9	8500-03-01	C50.9	0	61	1995	NOT HISPANIC OR LATINO	WITH TUMOR		14	Image Analysis	Image Analysis	Left	NA	Axillary lymph node dissection alone		Modified Radical Mastectomy				Infiltrating Ductal Carcinoma		Post (prior bilateral ovariectomy OR >12 mo since LMP with no prior hysterectomy)	Positive	NO					Negative
TCGA-B6-A0X7		Breast	NA	No	FEMALE	NA	-22723	NA	1781	#NAME?	WHITE	B6	A0X7	5b9a5cd2-5ec8-48a0-b9f2-da9bede0b089	No	YES	C50.9	8500-03-01	C50.9	0	62	1994	NOT HISPANIC OR LATINO			0	Image Analysis	Image Analysis	Right	NA	No axillary staging						Mixed Histology (please specify)	Ductal/Lobular	Post (prior bilateral ovariectomy OR >12 mo since LMP with no prior hysterectomy)	Positive	NO						Excisional Biopsy
TCGA-B6-A1KC		Breast	NA	No	FEMALE	NA	-24791	NA	NA	1326	WHITE	B6	A1KC	1502c7d7-1535-4e56-9f34-30623acd50d5	No	YES	C50.9	8500-03-01	C50.9	0	67	2003	NOT HISPANIC OR LATINO	TUMOR FREE	YES	2	image cytometry	image cytometry	Right Lower Outer Quadrant	NA	Sentinel node biopsy alone		Lumpectomy				Infiltrating Ductal Carcinoma		Post (prior bilateral ovariectomy OR >12 mo since LMP with no prior hysterectomy)	Negative	NO					Negative	Core needle biopsy
TCGA-B6-A1KF		Breast	NA	No	FEMALE	NA	-24891	NA	NA	3088	WHITE	B6	A1KF	f30eb65f-fb44-4062-ac39-a38d072f655f	No	YES	C50.9	8500-03-01	C50.9	0	68	1998	NOT HISPANIC OR LATINO	TUMOR FREE	YES	14			Right Lower Outer Quadrant	NA	Axillary lymph node dissection alone		Other			Excisional biopsy	Infiltrating Ductal Carcinoma		Post (prior bilateral ovariectomy OR >12 mo since LMP with no prior hysterectomy)	Negative	NO			2+		Negative	Fine needle aspiration biopsy
TCGA-B6-A1KI		Breast	NA	No	FEMALE	NA	-23031	NA	NA	2236	WHITE	B6	A1KI	1dafdd64-527d-4d46-bbdf-7a97774f881b	No	YES	C50.9	8500-03-01	C50.9	0	63	2003	NOT HISPANIC OR LATINO	TUMOR FREE	YES	1	image cytometry	image cytometry	Right Upper Inner Quadrant	1.2	Sentinel node biopsy alone		Other			Excisional biospy	Infiltrating Ductal Carcinoma		Post (prior bilateral ovariectomy OR >12 mo since LMP with no prior hysterectomy)	Positive	NO			2+		Negative	Core needle biopsy		Negative
TCGA-B6-A1KN		Breast	NA	No	FEMALE	NA	-21183	NA	NA	4233	WHITE	B6	A1KN	271404de-24e8-43f6-806b-fb510c1124c4	No	YES	C50.9	8500-03-01	C50.9	0	57	1998	NOT HISPANIC OR LATINO	TUMOR FREE	YES	30			Right Upper Inner Quadrant	NA	Axillary lymph node dissection alone		Modified Radical Mastectomy				Infiltrating Ductal Carcinoma		Post (prior bilateral ovariectomy OR >12 mo since LMP with no prior hysterectomy)	Negative	NO					Negative	Core needle biopsy
TCGA-B6-A2IU		Breast	NA	No	FEMALE	NA	-22905	NA	NA	5176	WHITE	B6	A2IU	9857BE0C-AECA-4A43-90B1-0535BD08E086	No	YES	C50.9	8520-03-01	C50.9	0	62	1998	HISPANIC OR LATINO		YES	28	image cytometry	image cytometry	Right	NA	Axillary lymph node dissection alone		Modified Radical Mastectomy				Infiltrating Lobular Carcinoma		Indeterminate (neither Pre or Postmenopausal)	Positive	NO					Negative	Core needle biopsy
TCGA-B6-A3ZX		Breast	NA	No	FEMALE	NA	-18434	NA	NA	#NAME?	BLACK OR AFRICAN AMERICAN	B6	A3ZX	9434687A-197C-4959-B6B8-9C05F1DD7F53	No	YES	C50.9	8522-03-01	C50.9	0	50	2007	NOT HISPANIC OR LATINO	WITH TUMOR	YES	7			Left Upper Inner Quadrant	NA	Axillary lymph node dissection alone		Lumpectomy		Lumpectomy		Mixed Histology (please specify)	ductal and lobular		Negative	NO	4 Point Scale	1+	1+	Negative	Close	Core needle biopsy
TCGA-B6-A400		Breast	NA	No	FEMALE	NA	-16022	NA	NA	215	BLACK OR AFRICAN AMERICAN	B6	A400	D9A1C06F-7B50-46B0-878E-89E8C31863AE	No	YES	C50.9	8500-03-01	C50.9	0	43	2008	NOT HISPANIC OR LATINO	TUMOR FREE	YES	5			Left Upper Outer Quadrant	NA	Sentinel lymph node biopsy plus axillary dissection		Lumpectomy				Infiltrating Ductal Carcinoma			Negative	NO	4 Point Scale	1+	1+		Negative	Tumor resection
TCGA-B6-A401		Breast	NA	No	FEMALE	NA	-17438	NA	NA	2596	BLACK OR AFRICAN AMERICAN	B6	A401	48FF0420-0F19-4E9D-A75D-6C54949A461A	No	YES	C50.9	8500-03-01	C50.9	0	47	2007	NOT HISPANIC OR LATINO	TUMOR FREE	YES	4			Left Upper Outer Quadrant	NA	Sentinel lymph node biopsy plus axillary dissection		Lumpectomy				Infiltrating Ductal Carcinoma			Positive	NO	4 Point Scale	2+	1+		Negative	Core needle biopsy
TCGA-B6-A402		Breast	NA	No	FEMALE	NA	-17314	NA	NA	2281	BLACK OR AFRICAN AMERICAN	B6	A402	75B3FE55-1A63-426E-867E-2EF52F54778D	No	YES	C50.9	8500-03-01	C50.9	0	47	2008	NOT HISPANIC OR LATINO	WITH TUMOR	YES	3			Right Lower Outer Quadrant	NA	Sentinel node biopsy alone		Lumpectomy				Infiltrating Ductal Carcinoma			Negative	YES	4 Point Scale	1+	1+		Negative	Core needle biopsy
TCGA-B6-A408		Breast	NA	No	FEMALE	NA	-20102	NA	NA	2072	BLACK OR AFRICAN AMERICAN	B6	A408	9964F447-92AD-4D1E-AF20-11CF84FAB7B0	No	YES	C50.9	8522-03-01	C50.9	0	55	2008	NOT HISPANIC OR LATINO	TUMOR FREE	YES	23			Left	1.2	Axillary lymph node dissection alone		Simple Mastectomy				Mixed Histology (please specify)	ductal and lobular		Positive	NO	4 Point Scale	3+	2+		Negative	Tumor resection		Negative
TCGA-B6-A409		Breast	NA	No	FEMALE	NA	-16178	NA	573	NA	BLACK OR AFRICAN AMERICAN	B6	A409	5362CBC4-CD28-4AFD-A8AC-1A4C2C33CAD2	No	YES	C50.9	8500-03-01	C50.9	0	44	2008	NOT HISPANIC OR LATINO	WITH TUMOR	YES	22			Right Upper Outer Quadrant	1.2	Sentinel lymph node biopsy plus axillary dissection		Simple Mastectomy				Infiltrating Ductal Carcinoma		Pre (<6 months since LMP AND no prior bilateral ovariectomy AND not on estrogen replacement)	Negative	NO	4 Point Scale	2+	1+		Negative	Fine needle aspiration biopsy		Negative
TCGA-B6-A40B		Breast	NA	No	FEMALE	NA	-27811	NA	NA	3152	WHITE	B6	A40B	8539E15F-BA40-4219-AAEB-08D0AB101311	No	YES	C50.9	8520-03-01	C50.9	0	76	2005	NOT HISPANIC OR LATINO	TUMOR FREE	YES	3			Left Upper Outer Quadrant	NA	Sentinel node biopsy alone		Lumpectomy				Infiltrating Lobular Carcinoma		Post (prior bilateral ovariectomy OR >12 mo since LMP with no prior hysterectomy)	Positive	YES	4 Point Scale	3+	1+		Negative	Core needle biopsy
TCGA-B6-A40C		Breast	NA	No	FEMALE	NA	-18852	NA	NA	2164	WHITE	B6	A40C	FD0B1B8B-1A76-480A-B61C-D176E4E02C6B	No	YES	C50.9	8520-03-01	C50.9	0	51	2005	NOT HISPANIC OR LATINO	TUMOR FREE	YES	3			Left Upper Outer Quadrant	NA	Sentinel node biopsy alone		Simple Mastectomy				Infiltrating Lobular Carcinoma			Positive	YES	4 Point Scale	3+	1+		Negative	Core needle biopsy
TCGA-BH-A0AU		Breast	NA	No	FEMALE	NA	-16688	NA	NA	1914	WHITE	BH	A0AU	360d1d6d-cf3e-4c78-b36f-ef5e3160aa6b	No	YES	C50.9	8500-03-01	C50.9	0	45	2008	NOT HISPANIC OR LATINO	TUMOR FREE	YES	2			Left Upper Inner Quadrant	NA			Other			left segmental mastectomy with sentinel node dissection	Infiltrating Ductal Carcinoma		Pre (<6 months since LMP AND no prior bilateral ovariectomy AND not on estrogen replacement)	Positive						Negative	Core needle biopsy		Negative
TCGA-BH-A0AV		Breast	NA	No	FEMALE	NA	-19314	NA	NA	1820	BLACK OR AFRICAN AMERICAN	BH	A0AV	790ff5db-b7f3-4946-aaed-305f66b1dd6a	No	YES	C50.9	8500-03-01	C50.9	0	52	2008		TUMOR FREE	YES	2			Left Upper Inner Quadrant	NA			Other			Segmental mastectomy with left axillary lymph node dissection	Infiltrating Ductal Carcinoma			Negative						Negative	Core needle biopsy		Negative
TCGA-BH-A0AW		Breast	NA	No	FEMALE	NA	-20468	NA	NA	622	WHITE	BH	A0AW	c5891c7a-fd24-4891-8f51-373967e4a6dd	No	YES	C50.9	8500-03-01	C50.9	0	56	2008		TUMOR FREE		12	ER Positive H-Score 95	PR Negative H-Score 0	Left Upper Inner QuadrantLeft Upper Outer QuadrantLeft	NA	Axillary lymph node dissection alone		Lumpectomy				Infiltrating Ductal Carcinoma		Post (prior bilateral ovariectomy OR >12 mo since LMP with no prior hysterectomy)	Negative	NO			3+		Negative	Core needle biopsy
TCGA-BH-A0AY		Breast	NA	No	FEMALE	NA	-22703	NA	NA	777	WHITE	BH	A0AY	93ed6066-b567-4e1c-ab81-23370f9d3452	No	YES	C50.9	8500-03-01	C50.9	0	62	2008		TUMOR FREE		1			Left Lower Outer QuadrantLeft	NA	Sentinel node biopsy alone		Simple Mastectomy				Infiltrating Ductal Carcinoma		Post (prior bilateral ovariectomy OR >12 mo since LMP with no prior hysterectomy)	Positive	NO			0		Negative	Core needle biopsy
TCGA-BH-A0AZ		Breast	NA	No	FEMALE	NA	-17465	NA	NA	1919	WHITE	BH	A0AZ	518f231c-f5f9-4a39-a97b-7fd5666d3e50	No	YES	C50.9	8500-03-01	C50.9	0	47	2008	NOT HISPANIC OR LATINO	TUMOR FREE	YES	13			Right	NA			Other			total mastectomy with sentinel lymph node biopsy with tissue reconstruction	Infiltrating Ductal Carcinoma		Pre (<6 months since LMP AND no prior bilateral ovariectomy AND not on estrogen replacement)	Positive						Negative	Core needle biopsy
TCGA-BH-A0B0		Breast	NA	No	FEMALE	NA	-20776	NA	NA	2477	BLACK OR AFRICAN AMERICAN	BH	A0B0	66af34ea-f471-4092-aff6-9ac9a5b75b11	No	YES	C50.9	8500-03-01	C50.9	0	56	2006		TUMOR FREE	YES	2			Left Upper Outer Quadrant	NA			Other			left segmental mastectomy with axillary sentinel lymph node biopsy	Infiltrating Ductal Carcinoma		Peri (6-12 months since last menstrual period)	Positive						Negative	Fine needle aspiration biopsy
TCGA-BH-A0B1		Breast	NA	No	FEMALE	NA	-24315	NA	NA	1148	WHITE	BH	A0B1	b4e4fea2-b802-4a86-923e-3fcbd3c708fe	No	YES	C50.9	8500-03-01	C50.9	0	66	2007		TUMOR FREE		15			Right Upper Outer QuadrantRight	NA	Sentinel lymph node biopsy plus axillary dissection		Modified Radical Mastectomy				Infiltrating Ductal Carcinoma		Post (prior bilateral ovariectomy OR >12 mo since LMP with no prior hysterectomy)	Positive	NO		3+	1+		Negative	Core needle biopsy
TCGA-BH-A0B3		Breast	NA	No	FEMALE	NA	-19479	NA	NA	1203	WHITE	BH	A0B3	18eb4dfc-556f-4bf3-a411-4780209ed1e0	No	YES	C50.9	8500-03-01	C50.9	0	53	2007		TUMOR FREE		29			Right Upper Inner QuadrantRight Upper Outer QuadrantRight	NA	Sentinel lymph node biopsy plus axillary dissection		Other			Segmental mastectomy	Infiltrating Ductal Carcinoma		Post (prior bilateral ovariectomy OR >12 mo since LMP with no prior hysterectomy)	Negative	NO		0	1+		Negative	Core needle biopsy
TCGA-BH-A0B4		Breast	NA	No	MALE	NA	-23980	NA	NA	1191	WHITE	BH	A0B4	c710f4ab-fbd9-42ed-95d4-4e6d51207f38	No	YES	C50.9	8500-03-01	C50.9	0	65	2007		TUMOR FREE		10			Left	2.83	Axillary lymph node dissection alone		Modified Radical Mastectomy				Infiltrating Ductal Carcinoma			Positive	NO		3+	2+		Negative	Core needle biopsy		Positive
TCGA-BH-A0B5		Breast	NA	No	FEMALE	NA	-14920	NA	NA	2136	WHITE	BH	A0B5	9da462b0-93c2-4305-89f6-7199a30399a7	No	YES	C50.9	8520-03-01	C50.9	0	40	2007	NOT HISPANIC OR LATINO	TUMOR FREE	YES	24			Left	NA			Modified Radical Mastectomy				Infiltrating Lobular Carcinoma		Pre (<6 months since LMP AND no prior bilateral ovariectomy AND not on estrogen replacement)	Positive						Positive	Fine needle aspiration biopsy
TCGA-BH-A0B6		Breast	NA	Yes	FEMALE	NA	-17346	NA	NA	2483	WHITE	BH	A0B6	FA4E082A-D213-412E-8D91-842A6F4BEF12	Yes	YES	C50.9	8500-03-01	C50.9	0	47	2006	NOT HISPANIC OR LATINO	TUMOR FREE	YES	4			Left Upper Outer Quadrant	NA			Other			segmental mastectomy with sentinel lymph node biopsy	Infiltrating Ductal Carcinoma			Positive						Negative	Fine needle aspiration biopsy
TCGA-BH-A0B6		Breast	NA	Yes	FEMALE	NA	-17346	NA	NA	2483	WHITE	BH	A0B6	FA4E082A-D213-412E-8D91-842A6F4BEF12	Yes	YES	C50.9	8500-03-01	C50.9	0	47	2006	NOT HISPANIC OR LATINO	TUMOR FREE	YES	4			Left Upper Outer Quadrant	NA			Other			segmental mastectomy with sentinel lymph node biopsy	Infiltrating Ductal Carcinoma			Positive						Negative	Fine needle aspiration biopsy
TCGA-BH-A0B7		Breast	NA	No	FEMALE	NA	-15593	NA	NA	2559	WHITE	BH	A0B7	214a4507-d974-4b3e-8525-7408fccc6a0f	No	YES	C50.9	8500-03-01	C50.9	0	42	2006	NOT HISPANIC OR LATINO	TUMOR FREE	YES	17			Right	NA			Other			right total mastectomy with sentinel lymph node dissection right reconstruction with TRAMP	Infiltrating Ductal Carcinoma		Pre (<6 months since LMP AND no prior bilateral ovariectomy AND not on estrogen replacement)	Positive				3+		Negative	Core needle biopsy
TCGA-BH-A0B8		Breast	NA	No	FEMALE	NA	-23380	NA	NA	1569	WHITE	BH	A0B8	d3a75976-67d3-40fa-9f6f-cf2a3d7b773c	No	YES	C50.9	8500-03-01	C50.9	0	64	2006		TUMOR FREE		2			Right Upper Inner QuadrantRight	1.29	Sentinel node biopsy alone		Lumpectomy				Infiltrating Ductal Carcinoma		Post (prior bilateral ovariectomy OR >12 mo since LMP with no prior hysterectomy)	Positive	NO		3+	2+		Negative	Core needle biopsy		Negative
TCGA-BH-A0B9		Breast	NA	No	FEMALE	NA	-16310	NA	NA	1572	WHITE	BH	A0B9	5a57dc25-d252-4b22-b192-4de630d7002f	No	YES	C50.9	8500-03-01	C50.9	0	44	2006		TUMOR FREE		1			Right Lower Inner QuadrantRight Lower Outer QuadrantRight	NA	Sentinel node biopsy alone		Other			Segmental mastectomy	Infiltrating Ductal Carcinoma		Pre (<6 months since LMP AND no prior bilateral ovariectomy AND not on estrogen replacement)	Negative	NO		0	0		Negative	Core needle biopsy
TCGA-BH-A0BA		Breast	NA	No	FEMALE	NA	-18839	NA	NA	1132	WHITE	BH	A0BA	49dc3e68-6206-4f16-969f-a758cc7be8ed	No	YES	C50.9	8522-03-01	C50.9	0	51	2006		TUMOR FREE		27			Left Upper Inner QuadrantLeft Upper Outer QuadrantLeft Lower Inner QuadrantLeft Lower Outer QuadrantLeft	NA	Sentinel lymph node biopsy plus axillary dissection		Modified Radical Mastectomy				Mixed Histology (please specify)	Infiltrating ductal & lobular	Pre (<6 months since LMP AND no prior bilateral ovariectomy AND not on estrogen replacement)	Positive	NO		3+	1+		Negative	Core needle biopsy
TCGA-BH-A0BC		Breast	NA	No	FEMALE	NA	-21949	NA	NA	974	WHITE	BH	A0BC	327a2395-85c8-42e1-9638-8e037a1723ed	No	YES	C50.9	8500-03-01	C50.9	0	60	2007		TUMOR FREE		18			Right Upper Inner QuadrantRight Upper Outer QuadrantRight	NA	Sentinel lymph node biopsy plus axillary dissection		Other			Segmental mastectomy	Infiltrating Ductal Carcinoma		Post (prior bilateral ovariectomy OR >12 mo since LMP with no prior hysterectomy)	Positive	NO		3+	0		Negative	Core needle biopsy
TCGA-BH-A0BD		Breast	NA	No	FEMALE	NA	-17275	NA	NA	554	WHITE	BH	A0BD	b379bfb8-284e-4300-8325-85cfd6809cb8	No	YES	C50.9	8500-03-01	C50.9	0	47	2009		TUMOR FREE		9	H-Score-190	H-Score-230	Left Upper Inner QuadrantLeft Upper Outer QuadrantLeft	NA	Sentinel lymph node biopsy plus axillary dissection		Other			segmental mastectomy	Infiltrating Ductal Carcinoma		Pre (<6 months since LMP AND no prior bilateral ovariectomy AND not on estrogen replacement)	Positive	NO			1+		Negative	Core needle biopsy
TCGA-BH-A0BF		Breast	NA	No	FEMALE	NA	-20691	NA	NA	#NAME?	WHITE	BH	A0BF	e6b79d7a-ed6b-459a-b040-d142616e7ab4	No	YES	C50.9	8500-03-01	C50.9	0	56	2009	NOT HISPANIC OR LATINO	TUMOR FREE	YES	3			Right Upper Outer Quadrant	NA			Other			Total mastectomy with sentinel lymph node biopsy	Infiltrating Ductal Carcinoma		Post (prior bilateral ovariectomy OR >12 mo since LMP with no prior hysterectomy)	Positive						Negative	Core needle biopsy
TCGA-BH-A0BG		Breast	NA	No	FEMALE	NA	-26988	NA	NA	1871	WHITE	BH	A0BG	4f608829-ffc4-4527-886e-6bc764ab29f5	No	YES	C50.9	8500-03-01	C50.9	0	73	2008	NOT HISPANIC OR LATINO	TUMOR FREE	YES	1			Left Lower Outer Quadrant	NA			Other			Segmental mastectomy with sentinel axillary lymph node biopsy	Infiltrating Ductal Carcinoma		Post (prior bilateral ovariectomy OR >12 mo since LMP with no prior hysterectomy)	Negative						Negative	Core needle biopsy
TCGA-BH-A0BJ		Breast	NA	No	FEMALE	NA	-15027	NA	NA	660	WHITE	BH	A0BJ	d6f911b5-e895-43f8-8f86-0ac2f1bc6fae	No	YES	C50.9	8500-03-01	C50.9	0	41	2008		TUMOR FREE		18	H-Score 300	H-Score 260	Left Upper Outer QuadrantLeft	NA	Sentinel lymph node biopsy plus axillary dissection		Other			Segmental mastectomy	Infiltrating Ductal Carcinoma		Pre (<6 months since LMP AND no prior bilateral ovariectomy AND not on estrogen replacement)	Positive	NO		3+	1+		Negative	Core needle biopsy
TCGA-BH-A0BL		Breast	NA	No	FEMALE	NA	-12841	NA	NA	2278	WHITE	BH	A0BL	92b5de82-0221-4df1-8094-80f40c0bb4fa	No	YES	C50.9	8500-03-01	C50.9	0	35	2007	NOT HISPANIC OR LATINO	TUMOR FREE	YES	2			Right Upper Outer Quadrant	NA			Other			Segmental mastectomy with sentinel lymph node biopsy	Infiltrating Ductal Carcinoma		Pre (<6 months since LMP AND no prior bilateral ovariectomy AND not on estrogen replacement)	Negative						Negative	Core needle biopsy
TCGA-BH-A0BM		Breast	NA	No	FEMALE	NA	-20049	NA	NA	1876	WHITE	BH	A0BM	c2aeee6c-ba10-4cf9-b560-c739580f7bf3	No	YES	C50.9	8500-03-01	C50.9	0	54	2007		TUMOR FREE		24			Right Upper Inner QuadrantRight Upper Outer QuadrantRight	NA	Sentinel lymph node biopsy plus axillary dissection		Lumpectomy				Infiltrating Ductal Carcinoma		Post (prior bilateral ovariectomy OR >12 mo since LMP with no prior hysterectomy)	Negative	NO		3+	0		Negative	Core needle biopsy
TCGA-BH-A0BO		Breast	NA	No	FEMALE	NA	-19767	NA	NA	2197	WHITE	BH	A0BO	26573441-eedb-4364-966c-e7f803deef19	No	YES	C50.9	8500-03-01	C50.9	0	54	2007	NOT HISPANIC OR LATINO	TUMOR FREE	YES	3			Left Upper Inner Quadrant	NA			Other			Segmental mastectomy with sentinel lymph node biopsy	Infiltrating Ductal Carcinoma		Pre (<6 months since LMP AND no prior bilateral ovariectomy AND not on estrogen replacement)	Positive						Negative	Core needle biopsy
TCGA-BH-A0BP		Breast	NA	No	FEMALE	NA	-27917	NA	NA	#NAME?	WHITE	BH	A0BP	f251cb6c-d18e-4691-9c82-24ed1ac0abf9	No	YES	C50.9	8500-03-01	C50.9	0	76	2006	NOT HISPANIC OR LATINO	TUMOR FREE	YES	3			Left Upper Outer Quadrant	NA			Other			Segmental mastectomy	Infiltrating Ductal Carcinoma		Post (prior bilateral ovariectomy OR >12 mo since LMP with no prior hysterectomy)	Positive						Negative	Core needle biopsy
TCGA-BH-A0BQ		Breast	NA	No	FEMALE	NA	-14494	NA	NA	2255	WHITE	BH	A0BQ	b3bb8fd6-ee54-4813-b042-2bbe70115382	No	YES	C50.9	8500-03-01	C50.9	0	39	2007	NOT HISPANIC OR LATINO	TUMOR FREE	YES	2			Left	NA			Other			Total mastectomy with retromammary lymph node excision	Infiltrating Ductal Carcinoma		Pre (<6 months since LMP AND no prior bilateral ovariectomy AND not on estrogen replacement)	Positive						Negative	Core needle biopsy
TCGA-BH-A0BR		Breast	NA	No	FEMALE	NA	-21622	NA	NA	2330	WHITE	BH	A0BR	3ecb0147-276d-486c-9af0-ce437c24ba83	No	YES	C50.9	8500-03-01	C50.9	0	59	2007	NOT HISPANIC OR LATINO	TUMOR FREE	YES	3			Left Lower Inner Quadrant	NA			Other			Segmental mastectomy with sentinel lymph node biopsy	Infiltrating Ductal Carcinoma		Post (prior bilateral ovariectomy OR >12 mo since LMP with no prior hysterectomy)	Positive						Negative	Core needle biopsy
TCGA-BH-A0BS		Breast	NA	No	FEMALE	NA	-20374	NA	NA	2612	WHITE	BH	A0BS	2b22db1d-54a1-4b9e-a86e-a174cf51d95c	No	YES	C50.9	8500-03-01	C50.9	0	55	2007	NOT HISPANIC OR LATINO	TUMOR FREE	YES	11			Left	NA			Simple Mastectomy				Infiltrating Ductal Carcinoma		Post (prior bilateral ovariectomy OR >12 mo since LMP with no prior hysterectomy)	Positive						Negative	Core needle biopsy		Negative
TCGA-BH-A0BT		Breast	NA	No	FEMALE	NA	-20625	NA	NA	2365	WHITE	BH	A0BT	a32cb96a-78bf-456e-a6ab-2d47b2c67ad4	No	YES	C50.9	8500-03-01	C50.9	0	56	2007	NOT HISPANIC OR LATINO	TUMOR FREE		NA			Right Upper Inner Quadrant	NA			Other			segmental mastectomy with sentinel lymph node excision and biopsy	Infiltrating Ductal Carcinoma			Positive						Negative	Core needle biopsy
TCGA-BH-A0BV		Breast	NA	No	FEMALE	NA	-28699	NA	NA	1519	WHITE	BH	A0BV	87f03d04-e651-4a6e-aea6-1c946aa46202	No	YES	C50.9	8500-03-01	C50.9	0	78	2006		TUMOR FREE		25			Right Upper Inner QuadrantRight	NA	Sentinel lymph node biopsy plus axillary dissection		Modified Radical Mastectomy				Infiltrating Ductal Carcinoma		Post (prior bilateral ovariectomy OR >12 mo since LMP with no prior hysterectomy)	Positive	NO		3+	0		Negative	Core needle biopsy
TCGA-BH-A0BW		Breast	NA	No	FEMALE	NA	-25974	NA	NA	2371	BLACK OR AFRICAN AMERICAN	BH	A0BW	5d1d00c6-fcae-479e-ae1e-de76efd41d98	No	YES	C50.9	8500-03-01	C50.9	0	71	2006	NOT HISPANIC OR LATINO	TUMOR FREE	YES	8			Left Lower Outer Quadrant	NA			Other			Segmental mastectomy	Infiltrating Ductal Carcinoma		Post (prior bilateral ovariectomy OR >12 mo since LMP with no prior hysterectomy)	Negative						Negative	Core needle biopsy		Negative
TCGA-BH-A0BZ		Breast	NA	No	FEMALE	NA	-21856	NA	NA	2255	WHITE	BH	A0BZ	4a032bad-e726-48f2-8f39-e3acc109cc91	No	YES	C50.9	8500-03-01	C50.9	0	59	2007	NOT HISPANIC OR LATINO	TUMOR FREE	YES	23			Left	NA			Modified Radical Mastectomy				Infiltrating Ductal Carcinoma		Post (prior bilateral ovariectomy OR >12 mo since LMP with no prior hysterectomy)	Positive						Negative	Fine needle aspiration biopsy
TCGA-BH-A0C0		Breast	NA	No	FEMALE	NA	-23006	NA	NA	1270	WHITE	BH	A0C0	7875018b-91dc-4ab1-83b0-ee3883e2816e	No	YES	C50.9	8500-03-01	C50.9	0	62	2007		TUMOR FREE		35			Left Upper Outer QuadrantLeft	4.7	Axillary lymph node dissection alone		Other			Segmental mastectomy	Infiltrating Ductal Carcinoma		Post (prior bilateral ovariectomy OR >12 mo since LMP with no prior hysterectomy)	Positive	NO		3+	2+		Negative	Core needle biopsy		Positive
TCGA-BH-A0C1		Breast	NA	No	FEMALE	NA	-22377	NA	NA	#NAME?	WHITE	BH	A0C1	d10a4887-373b-4726-a61d-126f950e4a06	No	YES	C50.9	8520-03-01	C50.9	0	61	2007	NOT HISPANIC OR LATINO	WITH TUMOR	YES	10			Right	NA			Modified Radical Mastectomy				Infiltrating Lobular Carcinoma		Post (prior bilateral ovariectomy OR >12 mo since LMP with no prior hysterectomy)	Positive						Negative	Core needle biopsy
TCGA-BH-A0C3		Breast	NA	No	FEMALE	NA	-17221	NA	NA	2709	WHITE	BH	A0C3	7bcf6d42-eb8f-4aa2-825b-38671d4f9e3a	No	YES	C50.9	8522-03-01	C50.9	0	47	2006		TUMOR FREE	YES	4			Left	NA			Other			Segmental mastectomy with sentinel node biopsy	Mixed Histology (please specify)	with ductal and lobular phenotypes	Pre (<6 months since LMP AND no prior bilateral ovariectomy AND not on estrogen replacement)	Negative						Negative	Core needle biopsy
TCGA-BH-A0C7		Breast	NA	No	FEMALE	NA	-17871	NA	NA	2767	WHITE	BH	A0C7	e1119732-3e97-4259-bc69-dc4269d9496d	No	YES	C50.9	8500-03-01	C50.9	0	48	2006	NOT HISPANIC OR LATINO	TUMOR FREE	YES	18			Left	NA			Simple Mastectomy				Infiltrating Ductal Carcinoma		Peri (6-12 months since last menstrual period)	Negative						Negative	Core needle biopsy		Positive
TCGA-BH-A0DD		Breast	NA	No	MALE	NA	-21386	NA	NA	2486	WHITE	BH	A0DD	dba9beec-5e51-48c0-9229-0ee286a02a1a	No	YES	C50.9	8500-03-01	C50.9	0	58	2006		TUMOR FREE	YES	22			Right	NA			Modified Radical Mastectomy				Infiltrating Ductal Carcinoma			Positive						Negative	Core needle biopsy		Positive
TCGA-BH-A0DE		Breast	NA	No	FEMALE	NA	-22656	NA	NA	2372	WHITE	BH	A0DE	7f0bbba1-9bc3-45db-bdda-eb3319bb15d2	No	YES	C50.9	8500-03-01	C50.9	0	62	2007	NOT HISPANIC OR LATINO	TUMOR FREE	YES	2			Left Upper Outer Quadrant	NA			Other			Segmental mastectomy with sentinel lymph node biopsy	Infiltrating Ductal Carcinoma		Post (prior bilateral ovariectomy OR >12 mo since LMP with no prior hysterectomy)	Positive						Negative	Core needle biopsy
TCGA-BH-A0DG		Breast	NA	No	FEMALE	NA	-11204	NA	NA	2041	BLACK OR AFRICAN AMERICAN	BH	A0DG	0bc5744c-5fa3-45bb-87d0-70a02068b392	No	YES	C50.9	8500-03-01	C50.9	0	30	2007	NOT HISPANIC OR LATINO	TUMOR FREE	YES	3			Right Upper Outer Quadrant	NA			Other			Total mastectomy	Infiltrating Ductal Carcinoma		Pre (<6 months since LMP AND no prior bilateral ovariectomy AND not on estrogen replacement)	Negative						Negative	Core needle biopsy
TCGA-BH-A0DH		Breast	NA	No	FEMALE	NA	-23366	NA	NA	1156	WHITE	BH	A0DH	491b6364-1223-474f-816f-e248c8c841e2	No	YES	C50.9	8500-03-01	C50.9	0	63	2007		TUMOR FREE		28			Left Upper Outer QuadrantLeft	NA	Axillary lymph node dissection alone		Other		Mastectomy NOS	Segmental mastectomy	Infiltrating Ductal Carcinoma		Post (prior bilateral ovariectomy OR >12 mo since LMP with no prior hysterectomy)	Positive	NO		3+	0	Negative	Positive	Core needle biopsy
TCGA-BH-A0DI		Breast	NA	No	FEMALE	NA	-23327	NA	NA	912	WHITE	BH	A0DI	27ba717a-5cd8-440a-9345-4ae086f6efca	No	YES	C50.9	8500-03-01	C50.9	0	63	2009	NOT HISPANIC OR LATINO	TUMOR FREE	YES	28			Right	NA			Modified Radical Mastectomy				Infiltrating Ductal Carcinoma		Post (prior bilateral ovariectomy OR >12 mo since LMP with no prior hysterectomy)	Positive						Negative	Core needle biopsy
TCGA-BH-A0DK		Breast	NA	No	FEMALE	NA	-18237	NA	NA	423	WHITE	BH	A0DK	f2bbfa9d-9a9d-4f46-9fde-378e4c44e2ad	No	YES	C50.9	8500-03-01	C50.9	0	49	2009		TUMOR FREE		3	H-SCORE 260	H-SCORE 120	Left Upper Outer QuadrantLeft	NA	Sentinel node biopsy alone		Simple Mastectomy				Infiltrating Ductal Carcinoma		Pre (<6 months since LMP AND no prior bilateral ovariectomy AND not on estrogen replacement)	Positive	NO			0		Negative	Excisional Biopsy
TCGA-BH-A0DL		Breast	NA	No	FEMALE	NA	-23628	NA	NA	2381	WHITE	BH	A0DL	ba39bfbc-5cac-4f6c-b55c-4eee3466ee93	No	YES	C50.9	8575-03-01	C50.9	0	64	2007	NOT HISPANIC OR LATINO	TUMOR FREE	YES	3			Left	NA			Other			Segmental mastectomy with sentinel lymph node biopsy	Other, specify	Infiltrating ductal carcinoma with metaplastic carcinoma and focal apocrine features	Post (prior bilateral ovariectomy OR >12 mo since LMP with no prior hysterectomy)	Negative						Negative	Core needle biopsy
TCGA-BH-A0DO		Breast	NA	Yes	FEMALE	NA	-28529	NA	NA	1644	WHITE	BH	A0DO	d3d4d709-ab34-4617-aa8c-51a3d0a3efe6	No	YES	C50.9	8500-03-01	C50.9	0	78	2009	NOT HISPANIC OR LATINO	TUMOR FREE	YES	2			Left Upper Inner Quadrant	NA			Simple Mastectomy				Infiltrating Ductal Carcinoma		Post (prior bilateral ovariectomy OR >12 mo since LMP with no prior hysterectomy)	Positive						Negative	Core needle biopsy
TCGA-BH-A0DO		Breast	NA	Yes	FEMALE	NA	-28529	NA	NA	1644	WHITE	BH	A0DO	d3d4d709-ab34-4617-aa8c-51a3d0a3efe6	No	YES	C50.9	8500-03-01	C50.9	0	78	2009	NOT HISPANIC OR LATINO	TUMOR FREE	YES	2			Left Upper Inner Quadrant	NA			Simple Mastectomy				Infiltrating Ductal Carcinoma		Post (prior bilateral ovariectomy OR >12 mo since LMP with no prior hysterectomy)	Positive						Negative	Core needle biopsy
TCGA-BH-A0DP		Breast	NA	No	FEMALE	NA	-22199	NA	NA	476	WHITE	BH	A0DP	14267783-5624-4fe5-ba81-9d67f1017474	No	YES	C50.9	8520-03-01	C50.9	0	60	2009		TUMOR FREE		4	H-SCORE 280	H-SCORE 280	Right	NA	Sentinel node biopsy alone		Simple Mastectomy				Infiltrating Lobular Carcinoma		Post (prior bilateral ovariectomy OR >12 mo since LMP with no prior hysterectomy)	Positive	NO		3+	0		Negative	Core needle biopsy
TCGA-BH-A0DQ		Breast	NA	No	FEMALE	NA	-15533	NA	NA	98	WHITE	BH	A0DQ	a851ca14-7bbf-455b-a054-ec03979a4247	No	YES	C50.9	8500-03-01	C50.9	0	42	2009		TUMOR FREE		25	H-SCORE 136	H-SCORE 140	Right Upper Inner QuadrantRight	NA	Sentinel lymph node biopsy plus axillary dissection		Other			Segmental mastectomy	Infiltrating Ductal Carcinoma		Pre (<6 months since LMP AND no prior bilateral ovariectomy AND not on estrogen replacement)	Positive	NO		1+	0		Negative	Core needle biopsy
TCGA-BH-A0DS		Breast	NA	No	FEMALE	NA	-25944	NA	NA	78	WHITE	BH	A0DS	fb57c598-b45b-478a-9d34-ca1f050d5b7c	No	YES	C50.9	8500-03-01	C50.9	0	71	2010		TUMOR FREE		14	H-SCORE 190	H-SCORE 162	Right Upper Inner QuadrantRight Lower Inner QuadrantRight	NA	Sentinel lymph node biopsy plus axillary dissection		Other			Segmental mastectomy	Infiltrating Ductal Carcinoma		Post (prior bilateral ovariectomy OR >12 mo since LMP with no prior hysterectomy)	Positive	NO		2+	1+		Negative	Core needle biopsy
TCGA-BH-A0DT		Breast	NA	No	FEMALE	NA	-15078	NA	NA	2403	WHITE	BH	A0DT	74f31744-0aed-4633-beec-4e203315f0b7	No	YES	C50.9	8500-03-01	C50.9	0	41	2007		TUMOR FREE	YES	18			Right	NA			Other			Total mastectomy with sentinel lymoh node biopsy	Infiltrating Ductal Carcinoma		Pre (<6 months since LMP AND no prior bilateral ovariectomy AND not on estrogen replacement)	Positive						Negative	Core needle biopsy
TCGA-BH-A0DV		Breast	NA	No	FEMALE	NA	-19781	NA	NA	2064	WHITE	BH	A0DV	96b9c7db-1be1-4b60-b47c-26b654c3d64c	No	YES	C50.9	8500-03-01	C50.9	0	54	2007		TUMOR FREE	YES	9			Left Upper Inner QuadrantLeft Lower Inner QuadrantLeft Lower Outer QuadrantLeft	NA			Modified Radical Mastectomy				Infiltrating Ductal Carcinoma		Peri (6-12 months since last menstrual period)	Positive						Negative	Core needle biopsy
TCGA-BH-A0DX		Breast	NA	No	FEMALE	NA	-22833	NA	NA	2156	WHITE	BH	A0DX	035cb359-eac3-484a-9e88-3ddc739440a3	No	YES	C50.9	8500-03-01	C50.9	0	62	2007	NOT HISPANIC OR LATINO	TUMOR FREE	YES	11			Left Upper Inner Quadrant	NA			Other			Segmental mastectomy with sentinel lymph node biopsy	Infiltrating Ductal Carcinoma		Post (prior bilateral ovariectomy OR >12 mo since LMP with no prior hysterectomy)	Positive						Negative	Core needle biopsy
TCGA-BH-A0DZ		Breast	NA	No	FEMALE	NA	-15980	NA	NA	495	WHITE	BH	A0DZ	478eb8aa-50b8-4ce5-98e4-d518ede4b174	No	YES	C50.9	8500-03-01	C50.9	0	43	2009		TUMOR FREE		5	H-SCORE 140	H-SCORE 15	Right Upper Inner QuadrantRight Upper Outer QuadrantRight Lower Inner QuadrantRight Lower Outer QuadrantRight	NA	Sentinel lymph node biopsy plus axillary dissection		Simple Mastectomy				Infiltrating Ductal Carcinoma		Pre (<6 months since LMP AND no prior bilateral ovariectomy AND not on estrogen replacement)	Positive	NO		2+	3+		Negative	Core needle biopsy
TCGA-BH-A0E0		Breast	NA	No	FEMALE	NA	-14175	NA	NA	134	WHITE	BH	A0E0	20e8106b-1290-4735-abe4-7621e08e3dc8	No	YES	C50.9	8500-03-01	C50.9	0	38	2009		TUMOR FREE		21	H-SCORE 0	H-SCORE 0	Left Upper Outer QuadrantLeft Lower Outer QuadrantLeft	NA	Axillary lymph node dissection alone		Modified Radical Mastectomy				Infiltrating Ductal Carcinoma		Pre (<6 months since LMP AND no prior bilateral ovariectomy AND not on estrogen replacement)	Negative	NO		0	1+		Negative	Core needle biopsy
TCGA-BH-A0E1		Breast	NA	No	FEMALE	NA	-19192	NA	NA	477	WHITE	BH	A0E1	606fbc6a-b41b-441d-9401-51e54912bf5e	No	YES	C50.9	8500-03-01	C50.9	0	52	2009		TUMOR FREE		17	H-SCORE 180	H-SCORE 245	Left Upper Inner QuadrantLeft	1.69	Sentinel lymph node biopsy plus axillary dissection		Simple Mastectomy				Infiltrating Ductal Carcinoma		Peri (6-12 months since last menstrual period)	Positive	NO		2+	2+		Negative	Core needle biopsy		Negative
TCGA-BH-A0E2		Breast	NA	No	FEMALE	NA	-18152	NA	NA	435	BLACK OR AFRICAN AMERICAN	BH	A0E2	8ace3b8c-f23e-48a9-a137-9e046bd9549b	No	YES	C50.9	8500-03-01	C50.9	0	49	2009		TUMOR FREE		26	H-SCORE 300	H-SCORE 1	Right Upper Inner QuadrantRight	NA	Axillary lymph node dissection alone		Modified Radical Mastectomy				Infiltrating Ductal Carcinoma		Pre (<6 months since LMP AND no prior bilateral ovariectomy AND not on estrogen replacement)	Positive	NO		3+	1+		Negative	Core needle biopsy
TCGA-BH-A0E6		Breast	NA	No	FEMALE	NA	-25408	NA	NA	293	WHITE	BH	A0E6	6c0066e3-96df-4870-bcd3-98cda64082e9	No	YES	C50.9	8500-03-01	C50.9	0	69	2009		TUMOR FREE		1	H-SCORE 0	H-SCORE 0	Left Upper Inner QuadrantLeft Upper Outer QuadrantLeft	1.19	Sentinel node biopsy alone		Other			Segmental mastectomy	Infiltrating Ductal Carcinoma		Post (prior bilateral ovariectomy OR >12 mo since LMP with no prior hysterectomy)	Negative	NO		0	2+		Negative	Core needle biopsy		Negative
TCGA-BH-A0E7		Breast	NA	No	FEMALE	NA	-29115	NA	NA	1363	WHITE	BH	A0E7	d3b9d925-ae04-4721-8bfc-50b41225bc74	No	YES	C50.9	8500-03-01	C50.9	0	79	2006		TUMOR FREE		17			Left Upper Outer QuadrantLeft	NA	Axillary lymph node dissection alone		Other			Segmental mastectomy	Infiltrating Ductal Carcinoma		Post (prior bilateral ovariectomy OR >12 mo since LMP with no prior hysterectomy)	Positive	NO		3+	1+		Negative	Excisional Biopsy
TCGA-BH-A0E9		Breast	NA	No	FEMALE	NA	-19415	NA	NA	2489	WHITE	BH	A0E9	76ace6aa-0505-442c-978a-f889cf2d44bb	No	YES	C50.9	8520-03-01	C50.9	0	53	2006		TUMOR FREE	YES	12			Right	NA			Modified Radical Mastectomy				Infiltrating Lobular Carcinoma		Post (prior bilateral ovariectomy OR >12 mo since LMP with no prior hysterectomy)	Positive						Negative	Core needle biopsy
TCGA-BH-A0EA		Breast	NA	Yes	FEMALE	NA	-26548	NA	991	#NAME?	WHITE	BH	A0EA	1f601832-eee3-48fb-acf5-80c4a454f26e	No	YES	C50.9	8500-03-01	C50.9	0	72	2008	NOT HISPANIC OR LATINO	TUMOR FREE	YES	4			Left	NA			Other			Total mastectomy with sentinel lymph node biopsy	Infiltrating Ductal Carcinoma		Post (prior bilateral ovariectomy OR >12 mo since LMP with no prior hysterectomy)	Positive						Negative	Core needle biopsy
TCGA-BH-A0EA		Breast	NA	Yes	FEMALE	NA	-26548	NA	991	#NAME?	WHITE	BH	A0EA	1f601832-eee3-48fb-acf5-80c4a454f26e	No	YES	C50.9	8500-03-01	C50.9	0	72	2008	NOT HISPANIC OR LATINO	TUMOR FREE	YES	4			Left	NA			Other			Total mastectomy with sentinel lymph node biopsy	Infiltrating Ductal Carcinoma		Post (prior bilateral ovariectomy OR >12 mo since LMP with no prior hysterectomy)	Positive						Negative	Core needle biopsy
TCGA-BH-A0EB		Breast	NA	No	FEMALE	NA	-25259	NA	NA	745	WHITE	BH	A0EB	ec6930e5-2d83-435a-9a57-a2c5c22caf02	No	YES	C50.9	8500-03-01	C50.9	0	69	2008		TUMOR FREE		4	H-SCORE 300	H-SCORE 210	Right Lower Inner QuadrantRight	1.25	Sentinel lymph node biopsy plus axillary dissection		Other			Segmental mastectomy	Infiltrating Ductal Carcinoma		Post (prior bilateral ovariectomy OR >12 mo since LMP with no prior hysterectomy)	Positive	NO		3+	2+		Negative	Core needle biopsy		Negative
TCGA-BH-A0EE		Breast	NA	No	FEMALE	NA	-24850	NA	NA	943	WHITE	BH	A0EE	ca76c6fc-ff30-4833-884d-3a94fe53ff17	No	YES	C50.9	8500-03-01	C50.9	0	68	2007		TUMOR FREE		1			Right Upper Inner QuadrantRight	NA	Sentinel node biopsy alone		Simple Mastectomy				Infiltrating Ductal Carcinoma		Post (prior bilateral ovariectomy OR >12 mo since LMP with no prior hysterectomy)	Negative	NO		0	3+		Negative	Core needle biopsy
TCGA-BH-A0EI		Breast	NA	No	FEMALE	NA	-18741	NA	NA	1926	WHITE	BH	A0EI	22b35927-1c3f-4f98-ba42-deafc56b677a	No	YES	C50.9	8500-03-01	C50.9	0	51	2008	NOT HISPANIC OR LATINO	TUMOR FREE	YES	2			Right	NA			Other			segmental mastectomy with right sentinel lymph node biopsy	Infiltrating Ductal Carcinoma		Peri (6-12 months since last menstrual period)	Positive						Negative	Core needle biopsy
TCGA-BH-A0GY		Breast	NA	No	FEMALE	NA	-24493	NA	NA	923	WHITE	BH	A0GY	7d9d3522-ec3b-4efe-8c8e-c0e675276ef5	No	YES	C50.9	8500-03-01	C50.9	0	67	2008		TUMOR FREE		26	H-Score 150	H-Score 290	Left Lower Outer QuadrantLeft	NA	Sentinel lymph node biopsy plus axillary dissection		Other			Segmental mastectomy	Infiltrating Ductal Carcinoma		Post (prior bilateral ovariectomy OR >12 mo since LMP with no prior hysterectomy)	Positive	NO		2+	1+		Negative	Core needle biopsy
TCGA-BH-A0GZ		Breast	NA	No	FEMALE	NA	-22714	NA	NA	328	WHITE	BH	A0GZ	27dfb9d4-3a2c-44bc-9acf-8f638d3f3004	No	YES	C50.9	8500-03-01	C50.9	0	62	2009		TUMOR FREE		14	H-SCORE 300	H-SCORE 280	Left Upper Inner QuadrantLeft	1.05	Sentinel lymph node biopsy plus axillary dissection		Other			Segmental mastectomy	Infiltrating Ductal Carcinoma		Post (prior bilateral ovariectomy OR >12 mo since LMP with no prior hysterectomy)	Positive	NO		3+	2+	Negative	Negative	Core needle biopsy		Negative
TCGA-BH-A0H0		Breast	NA	No	FEMALE	NA	-25223	NA	NA	461	WHITE	BH	A0H0	96457ebf-ae88-41f4-97e5-cdc3163418aa	No	YES	C50.9	8500-03-01	C50.9	0	69	2009		TUMOR FREE		2	H-SCORE 190	H-SCORE 7	Right Upper Outer QuadrantRight	NA	Sentinel node biopsy alone		Other			Segmental mastectomy	Infiltrating Ductal Carcinoma		Post (prior bilateral ovariectomy OR >12 mo since LMP with no prior hysterectomy)	Positive	NO		2+	0		Negative	Core needle biopsy
TCGA-BH-A0H3		Breast	NA	No	FEMALE	NA	-17152	NA	NA	1928	WHITE	BH	A0H3	6cdc0d53-f813-4101-81e5-9bee68270536	No	YES	C50.9	8500-03-01	C50.9	0	46	2008	NOT HISPANIC OR LATINO	TUMOR FREE	YES	2			Left Upper Outer Quadrant	NA			Other			Left segmental mastectomy with axillary lymph node dissection	Infiltrating Ductal Carcinoma		Pre (<6 months since LMP AND no prior bilateral ovariectomy AND not on estrogen replacement)	Positive						Negative	Core needle biopsy		Negative
TCGA-BH-A0H5		Breast	NA	No	FEMALE	NA	-16719	NA	NA	1620	WHITE	BH	A0H5	cab38ea8-4555-413c-b81e-4621aac4ef85	No	YES	C50.9	8500-03-01	C50.9	0	45	2008	NOT HISPANIC OR LATINO	TUMOR FREE	YES	1			Right Upper Outer Quadrant	NA			Other			Right total mastectomy with lymph node left axillary lymph node excision	Infiltrating Ductal Carcinoma		Post (prior bilateral ovariectomy OR >12 mo since LMP with no prior hysterectomy)	Positive						Negative	Core needle biopsy		Negative
TCGA-BH-A0H6		Breast	NA	No	FEMALE	NA	-30125	NA	NA	747	WHITE	BH	A0H6	aeb6a3a6-b57a-4c53-90e6-e833777dd2a1	No	YES	C50.9	8500-03-01	C50.9	0	82	2008		TUMOR FREE		0	H-SCORE 230	H-SCORE 250	Right Upper Inner QuadrantRight Upper Outer QuadrantRight	NA	No axillary staging		Other			Segmental mastectomy	Infiltrating Ductal Carcinoma		Post (prior bilateral ovariectomy OR >12 mo since LMP with no prior hysterectomy)	Positive	NO		2+	1+		Negative	Core needle biopsy
TCGA-BH-A0H7		Breast	NA	No	FEMALE	NA	-23972	NA	NA	702	WHITE	BH	A0H7	2021ed1f-dc75-4701-b8b8-1386466e4802	No	YES	C50.9	8500-03-01	C50.9	0	65	2008		TUMOR FREE		16	H-SCORE 255	H-SCORE 150	Right Upper Inner QuadrantRight Upper Outer QuadrantRight Lower Inner QuadrantRight Lower Outer QuadrantRight	NA	Axillary lymph node dissection alone		Modified Radical Mastectomy				Infiltrating Ductal Carcinoma		Post (prior bilateral ovariectomy OR >12 mo since LMP with no prior hysterectomy)	Positive	NO		3+	1+		Negative	Core needle biopsy
TCGA-BH-A0H9		Breast	NA	No	FEMALE	NA	-25289	NA	NA	1247	WHITE	BH	A0H9	0f64edec-0f1f-4025-8a53-75f9534f7828	No	YES	C50.9	8500-03-01	C50.9	0	69	2007		TUMOR FREE		1			Right Upper Outer QuadrantRight	1.5	Sentinel node biopsy alone		Other			Segmental mastectomy	Infiltrating Ductal Carcinoma		Post (prior bilateral ovariectomy OR >12 mo since LMP with no prior hysterectomy)	Positive	NO		3+	2+		Negative	Core needle biopsy		Negative
TCGA-BH-A0HA		Breast	NA	No	FEMALE	NA	-11379	NA	NA	1611	WHITE	BH	A0HA	e666081b-caaf-4e8b-9446-807be71201a5	No	YES	C50.9	8500-03-01	C50.9	0	31	2008	NOT HISPANIC OR LATINO	TUMOR FREE	YES	4			Right	NA			Other			bilateral total mastectomies with right sentinel node biopsy	Infiltrating Ductal Carcinoma		Pre (<6 months since LMP AND no prior bilateral ovariectomy AND not on estrogen replacement)	Positive						Negative	Core needle biopsy		Negative
TCGA-BH-A0HB		Breast	NA	No	FEMALE	NA	-20448	NA	NA	806	WHITE	BH	A0HB	0c1023c0-d2ce-4940-8047-7642f1dc3965	No	YES	C50.9	8500-03-01	C50.9	0	55	2008		TUMOR FREE		2	H-Score 300	H-Score 70	Right Upper Outer QuadrantRight	1.21	Sentinel node biopsy alone		Other			Segmental mastectomy	Infiltrating Ductal Carcinoma		Post (prior bilateral ovariectomy OR >12 mo since LMP with no prior hysterectomy)	Positive	NO		3+	2+		Negative	Core needle biopsy		Negative
TCGA-BH-A0HF		Breast	NA	No	FEMALE	NA	-28233	NA	NA	727	WHITE	BH	A0HF	17ca61a2-607a-45ff-88fa-ef72e80bf891	No	YES	C50.9	8500-03-01	C50.9	0	77	2008		TUMOR FREE		2	H-Score 295	H-Score 15	Right Upper Outer QuadrantRight	NA	Sentinel node biopsy alone		Other			Segmental mastectomy	Infiltrating Ductal Carcinoma		Post (prior bilateral ovariectomy OR >12 mo since LMP with no prior hysterectomy)	Positive	NO		3+	0		Negative	Core needle biopsy
TCGA-BH-A0HI		Breast	NA	No	FEMALE	NA	-28644	NA	NA	620	WHITE	BH	A0HI	e0375a8b-a135-4103-a59d-39063fcf4a6f	No	YES	C50.9	8500-03-01	C50.9	0	78	2008		TUMOR FREE		1	H-Score 240	H-Score 160	Right Upper Inner QuadrantRight Lower Inner QuadrantRight	NA	Sentinel node biopsy alone		Other			Segmental mastectomy	Infiltrating Ductal Carcinoma		Post (prior bilateral ovariectomy OR >12 mo since LMP with no prior hysterectomy)	Positive	YES		3+	1+		Negative	Core needle biopsy
TCGA-BH-A0HK		Breast	NA	No	FEMALE	NA	-29751	NA	NA	178	WHITE	BH	A0HK	24334ac1-28a3-4b61-b590-3f51e375b247	No	YES	C50.9	8500-03-01	C50.9	0	81	2010		TUMOR FREE		17	H-SCORE 260	H-SCORE 0	Right Upper Inner QuadrantRight	NA	Axillary lymph node dissection alone		Modified Radical Mastectomy				Infiltrating Ductal Carcinoma		Post (prior bilateral ovariectomy OR >12 mo since LMP with no prior hysterectomy)	Negative	NO		3+	0		Negative	Core needle biopsy
TCGA-BH-A0HL		Breast	NA	No	FEMALE	NA	-20804	NA	NA	72	WHITE	BH	A0HL	602083f0-18d9-48b6-a529-31e165c54b37	No	YES	C50.9	8503-03-01	C50.9	0	56	2009		TUMOR FREE		17	H-SCORE 295	H-SCORE 200	Right Lower Inner QuadrantRight Lower Outer QuadrantRight	0.99	Sentinel lymph node biopsy plus axillary dissection		Modified Radical Mastectomy				Infiltrating Ductal Carcinoma		Post (prior bilateral ovariectomy OR >12 mo since LMP with no prior hysterectomy)	Positive	NO		3+	2+		Negative	Core needle biopsy		Negative
TCGA-BH-A0HN		Breast	NA	No	FEMALE	NA	-24731	NA	NA	516	WHITE	BH	A0HN	a68a3361-48b4-4bd0-999d-b4cc3d43eb4a	No	YES	C50.9	8500-03-01	C50.9	0	67	2009		TUMOR FREE		2	H-SCORE 300	H-SCORE 290	Left Upper Inner QuadrantLeft Upper Outer QuadrantLeft	1.13	Sentinel node biopsy alone		Other		Mastectomy NOS	Segmental mastectomy	Infiltrating Ductal Carcinoma		Post (prior bilateral ovariectomy OR >12 mo since LMP with no prior hysterectomy)	Positive	NO		3+	2+	Negative	Positive	Core needle biopsy		Negative
TCGA-BH-A0HO		Breast	NA	No	FEMALE	NA	-17710	NA	NA	76	WHITE	BH	A0HO	8332806e-f547-4aae-89af-6d5bec831fd2	No	YES	C50.9	8500-03-01	C50.9	0	48	2009		TUMOR FREE		18	H-Score 200	H-Score 290	Right Upper Outer QuadrantRight	NA	Sentinel lymph node biopsy plus axillary dissection		Other			Segmental mastectomy	Infiltrating Ductal Carcinoma		Pre (<6 months since LMP AND no prior bilateral ovariectomy AND not on estrogen replacement)	Positive	YES		2+	1+		Negative	Core needle biopsy
TCGA-BH-A0HP		Breast	NA	No	FEMALE	NA	-23883	NA	NA	414	WHITE	BH	A0HP	fcef8cb5-fb2c-4bfb-82cd-6b9f3145182c	No	YES	C50.9	8520-03-01	C50.9	0	65	2009		TUMOR FREE		17	H-Score 280	H-Score 0	Left Upper Inner QuadrantLeft Upper Outer QuadrantLeft Lower Inner QuadrantLeft Lower Outer QuadrantLeft	NA	Axillary lymph node dissection alone		Modified Radical Mastectomy				Infiltrating Lobular Carcinoma		Post (prior bilateral ovariectomy OR >12 mo since LMP with no prior hysterectomy)	Negative	NO		3+	1+		Negative	Core needle biopsy
TCGA-BH-A0HQ		Breast	NA	No	FEMALE	NA	-20719	NA	NA	1121	WHITE	BH	A0HQ	f31c21b6-0f7f-435b-9e24-97c909755c36	No	YES	C50.9	8500-03-01	C50.9	0	56	2007		TUMOR FREE		4			Left Upper Outer QuadrantLeft	NA	Sentinel node biopsy alone		Other			Segmental mastectomy	Infiltrating Ductal Carcinoma		Post (prior bilateral ovariectomy OR >12 mo since LMP with no prior hysterectomy)	Positive	YES		3+	1+		Negative	Core needle biopsy
TCGA-BH-A0HU		Breast	NA	No	FEMALE	NA	-19216	NA	NA	392	WHITE	BH	A0HU	dc657ca8-98e8-4ec4-a513-1b848be0e85d	No	YES	C50.9	8500-03-01	C50.9	0	52	2009		TUMOR FREE		1	H-Score 140	H-Score 140	Right Upper Outer QuadrantRight	NA	Sentinel node biopsy alone		Other			Segmental mastectomy	Infiltrating Ductal Carcinoma		Peri (6-12 months since last menstrual period)	Positive	NO		2+	1+		Negative	Core needle biopsy
TCGA-BH-A0HW		Breast	NA	No	FEMALE	NA	-22962	NA	NA	1561	ASIAN	BH	A0HW	29fdc464-f216-4828-b456-829f71436e27	No	YES	C50.9	8500-03-01	C50.9	0	62	2006		TUMOR FREE		2			Left Lower Inner QuadrantLeft Lower Outer QuadrantLeft	1.6	Sentinel node biopsy alone		Other			Segmental mastectomy	Infiltrating Ductal Carcinoma		Post (prior bilateral ovariectomy OR >12 mo since LMP with no prior hysterectomy)	Negative	NO		3+	2+		Negative	Core needle biopsy		Negative
TCGA-BH-A0HX		Breast	NA	No	FEMALE	NA	-19900	NA	NA	829	WHITE	BH	A0HX	3b01d064-8c00-4972-9f07-407eac8e7534	No	YES	C50.9	8500-03-01	C50.9	0	54	2008		TUMOR FREE		24	H-Score 270	H-Score 190	Left Upper Inner QuadrantLeft Upper Outer QuadrantLeft Lower Inner QuadrantLeft Lower Outer QuadrantLeft	NA	Sentinel lymph node biopsy plus axillary dissection		Simple Mastectomy				Infiltrating Ductal Carcinoma		Post (prior bilateral ovariectomy OR >12 mo since LMP with no prior hysterectomy)	Positive	YES		3+			Negative	Core needle biopsy
TCGA-BH-A0HY		Breast	NA	No	FEMALE	NA	-22179	NA	NA	1545	WHITE	BH	A0HY	844ad251-3ee4-42f6-ad00-59a7a1670eea	No	YES	C50.9	8500-03-01	C50.9	0	60	2009	NOT HISPANIC OR LATINO	TUMOR FREE	YES	3			Left	NA			Other			Total mastectomy with left sentinel lymph node biospy	Infiltrating Ductal Carcinoma		Post (prior bilateral ovariectomy OR >12 mo since LMP with no prior hysterectomy)	Negative						Negative	Core needle biopsy
TCGA-BH-A0RX		Breast	NA	No	FEMALE	NA	-21857	NA	NA	170	WHITE	BH	A0RX	e828455d-4680-41b2-8a1c-1582e3790d62	No	YES	C50.9	8500-03-01	C50.9	0	59	2010		TUMOR FREE		3	H-Score 0	H-Score 0	Left Upper Outer QuadrantLeft	NA	Sentinel node biopsy alone		Other			Segmental mastectomy	Infiltrating Ductal Carcinoma		Post (prior bilateral ovariectomy OR >12 mo since LMP with no prior hysterectomy)	Negative	NO		0	1+		Negative	Core needle biopsy
TCGA-BH-A0W3		Breast	NA	No	FEMALE	NA	-21369	NA	NA	728	WHITE	BH	A0W3	3c612e12-6de8-44fa-a095-805c45474821	No	YES	C50.9	8500-03-01	C50.9	0	58	2010	NOT HISPANIC OR LATINO	TUMOR FREE		4			Left Upper Inner Quadrant	NA			Other			Segmental mastectomy	Infiltrating Ductal Carcinoma		Indeterminate (neither Pre or Postmenopausal)	Positive							Core needle biopsy		Negative
TCGA-BH-A0W4		Breast	NA	No	FEMALE	NA	-16911	NA	NA	759	WHITE	BH	A0W4	0772cdbe-8b0d-452b-8df1-bd70d1306363	No	YES	C50.9	8500-03-01	C50.9	0	46	2010	NOT HISPANIC OR LATINO	TUMOR FREE		3			Left Upper Outer Quadrant	NA			Other			Total mastectomy	Infiltrating Ductal Carcinoma			Positive							Core needle biopsy
TCGA-BH-A0W5		Breast	NA	No	FEMALE	NA	-28304	NA	NA	1288	WHITE	BH	A0W5	da9c10ea-c13f-4d88-8b94-a0cbc106d036	No	YES	C50.9	8500-03-01	C50.9	0	77	2008	NOT HISPANIC OR LATINO	TUMOR FREE		11			Left	NA	Sentinel lymph node biopsy plus axillary dissection		Other			segmental mastectomy	Infiltrating Ductal Carcinoma			Positive						Negative	Core needle biopsy		Equivocal
TCGA-BH-A0W7		Breast	NA	No	FEMALE	NA	-17996	NA	NA	1363	WHITE	BH	A0W7	9f80649b-a249-4fb5-97ad-059a30e13fea	No	YES	C50.9	8500-03-01	C50.9	0	49	2008	NOT HISPANIC OR LATINO	TUMOR FREE		2			Left Upper Outer Quadrant	NA	Sentinel node biopsy alone		Other			segmental mastectomy	Infiltrating Ductal Carcinoma			Positive						Negative	Core needle biopsy
TCGA-BH-A0WA		Breast	NA	No	FEMALE	NA	-30025	NA	NA	701	WHITE	BH	A0WA	786e8dbe-442e-4551-87b3-b4c333b04dd4	No	YES	C50.9	8575-03-01	C50.9	0	82	2008	NOT HISPANIC OR LATINO	TUMOR FREE		3			Right Upper Outer Quadrant	NA	Axillary lymph node dissection alone		Other			segmental mastectomy				Negative						Negative	Fine needle aspiration biopsy
TCGA-BH-A18F		Breast	NA	No	FEMALE	NA	-18594	NA	NA	1001	WHITE	BH	A18F	bfd49783-1767-469b-9d79-7822301c5efc	No	YES	C50.9	8500-03-01	C50.9	0	50	2010	NOT HISPANIC OR LATINO	TUMOR FREE	YES	1			Right Lower Outer Quadrant	NA	Sentinel node biopsy alone		Other			needle localized segmental mastectomy	Infiltrating Ductal Carcinoma		Peri (6-12 months since last menstrual period)	Positive		3 Point Scale	3+			Negative	Core needle biopsy
TCGA-BH-A18G		Breast	NA	No	FEMALE	NA	-29820	NA	NA	149	WHITE	BH	A18G	747083ff-0703-431b-aad4-f2adff739516	No	YES	C50.5	8500-03-01	C50.5	0	81	2010	NOT HISPANIC OR LATINO		YES	3			Right	NA	Sentinel lymph node biopsy plus axillary dissection		Other			right segmental mastectomy	Infiltrating Ductal Carcinoma		Post (prior bilateral ovariectomy OR >12 mo since LMP with no prior hysterectomy)	Negative						Negative	Core needle biopsy
TCGA-BH-A18H		Breast	NA	Yes	FEMALE	NA	-23065	NA	NA	652	WHITE	BH	A18H	878f975b-94fd-4d69-b7e7-1ed3ac2ee438	No	YES	C50.9	8500-03-01	C50.9	0	63	2010	NOT HISPANIC OR LATINO		YES	2			Right Upper Outer Quadrant	NA	Sentinel lymph node biopsy plus axillary dissection		Other			segmental mastectomy	Infiltrating Ductal Carcinoma		Post (prior bilateral ovariectomy OR >12 mo since LMP with no prior hysterectomy)	Positive	YES					Negative	Core needle biopsy		Equivocal
TCGA-BH-A18H		Breast	NA	Yes	FEMALE	NA	-23065	NA	NA	652	WHITE	BH	A18H	878f975b-94fd-4d69-b7e7-1ed3ac2ee438	No	YES	C50.9	8500-03-01	C50.9	0	63	2010	NOT HISPANIC OR LATINO		YES	2			Right Upper Outer Quadrant	NA	Sentinel lymph node biopsy plus axillary dissection		Other			segmental mastectomy	Infiltrating Ductal Carcinoma		Post (prior bilateral ovariectomy OR >12 mo since LMP with no prior hysterectomy)	Positive	YES					Negative	Core needle biopsy		Equivocal
TCGA-BH-A18I		Breast	NA	No	FEMALE	NA	-19489	NA	NA	1093	WHITE	BH	A18I	9c1ceb7d-6fed-4c2f-a89a-bf3c5b15ca58	No	YES	C50.2	8500-03-01	C50.2	0	53	2010	NOT HISPANIC OR LATINO	TUMOR FREE	YES	3			Left Upper Outer Quadrant	NA	Sentinel node biopsy alone		Other		Modified radical mastectomy	segmental mastectomy	Infiltrating Ductal Carcinoma		Post (prior bilateral ovariectomy OR >12 mo since LMP with no prior hysterectomy)	Positive					Negative	Positive	Core needle biopsy
TCGA-BH-A18J		Breast	NA	No	FEMALE	NA	-20678	NA	612	NA	WHITE	BH	A18J	cc074b7f-d3b2-4880-902e-bf10e667b665	No	YES	C50.9	8500-03-01	C50.9	0	56	2000	NOT HISPANIC OR LATINO	WITH TUMOR		NA			Right	NA			Modified Radical Mastectomy				Infiltrating Ductal Carcinoma			Positive						Negative
TCGA-BH-A18K		Breast	NA	No	FEMALE	NA	-16824	NA	2763	NA	WHITE	BH	A18K	50619f8c-10aa-464a-a227-90a7aa6ffd43	No	YES	C50.9	8500-03-01	C50.9	0	46	1999	NOT HISPANIC OR LATINO	WITH TUMOR	YES	11			Left Lower Inner Quadrant	NA	Sentinel lymph node biopsy plus axillary dissection		Other			segmental mastectomy with axillary dissection	Infiltrating Ductal Carcinoma			Positive						Negative	Core needle biopsy
TCGA-BH-A18L		Breast	NA	No	FEMALE	NA	-18519	NA	811	NA	WHITE	BH	A18L	9ddc3e7b-8b54-4a83-8335-8053940f56c1	No	YES	C50.9	8500-03-01	C50.9	0	50	2003	NOT HISPANIC OR LATINO		YES	3			Left Upper Outer Quadrant	NA	Sentinel node biopsy alone		Other			total mastectomy and sentinel node biopsy	Infiltrating Ductal Carcinoma			Positive						Negative	Core needle biopsy
TCGA-BH-A18M		Breast	NA	No	FEMALE	NA	-14532	NA	2207	NA	WHITE	BH	A18M	f63722c1-a0bb-4bf9-8a10-1d76a8e1a0ba	No	YES	C50.3	8500-03-01	C50.3	0	39	2001	NOT HISPANIC OR LATINO		YES	6			Left Upper Inner Quadrant	NA			Modified Radical Mastectomy				Infiltrating Ductal Carcinoma			Positive						Negative	Core needle biopsy		Positive
TCGA-BH-A18N		Breast	NA	No	FEMALE	NA	-32404	NA	468	#NAME?	WHITE	BH	A18N	665dd3d3-779c-4abd-b5d7-13342340451d	No	YES	C50.9	8500-03-01	C50.9	0	88	2001	NOT HISPANIC OR LATINO		YES	26			Left	NA	Axillary lymph node dissection alone		Modified Radical Mastectomy				Infiltrating Ductal Carcinoma			Positive						Negative	Fine needle aspiration biopsy
TCGA-BH-A18P		Breast	NA	No	FEMALE	NA	-22222	NA	921	NA	WHITE	BH	A18P	557cb0a3-6f1b-4faf-8296-0a15c24158f9	No	YES	C50.3	8500-03-01	C50.3	0	60	2003		WITH TUMOR	YES	2			Left Lower Inner Quadrant	NA	Sentinel node biopsy alone		Simple Mastectomy				Infiltrating Ductal Carcinoma			Negative			1+	2+		Negative	Fine needle aspiration biopsy		Positive
TCGA-BH-A18Q		Breast	NA	No	FEMALE	NA	-20675	NA	1692	NA	WHITE	BH	A18Q	db4bc6aa-2e7d-4bcb-8519-a455f624d33b	No	YES	C50.8	8500-03-01	C50.8	0	56	2001	NOT HISPANIC OR LATINO		YES	25			Left	NA	Axillary lymph node dissection alone		Modified Radical Mastectomy				Infiltrating Ductal Carcinoma			Negative						Negative	Core needle biopsy		Negative
TCGA-BH-A18R		Breast	NA	No	FEMALE	NA	-18524	NA	1142	NA	WHITE	BH	A18R	f6e1ec78-5ad9-4879-9b7e-262d17b166ad	No	YES	C50.9	8500-03-01	C50.9	0	50	2001	NOT HISPANIC OR LATINO	TUMOR FREE	YES	15			Right Upper Outer Quadrant	NA			Modified Radical Mastectomy				Infiltrating Ductal Carcinoma			Negative				3+		Negative	Incisional Biopsy		Positive
TCGA-BH-A18S		Breast	NA	No	FEMALE	NA	-28974	NA	2009	NA	WHITE	BH	A18S	433427a1-bacf-4381-91ba-5fec8a0953f9	No	YES	C50.3	8523-03-01	C50.3	0	79	2003	NOT HISPANIC OR LATINO	TUMOR FREE	YES	2			Right Lower Inner Quadrant	NA	Sentinel node biopsy alone		Other			total mastectomy	Mucinous Carcinoma		Post (prior bilateral ovariectomy OR >12 mo since LMP with no prior hysterectomy)	Positive						Negative	Core needle biopsy
TCGA-BH-A18T		Breast	NA	No	FEMALE	NA	-25674	NA	224	NA	WHITE	BH	A18T	30ec8b1f-28c4-4f46-8a1b-a8d51e558c7d	No	YES	C50.9	8500-03-01	C50.9	0	70	2003	NOT HISPANIC OR LATINO	WITH TUMOR		NA			Right Upper Outer Quadrant	NA	Sentinel node biopsy alone		Other			segmental mastectomy	Infiltrating Ductal Carcinoma		Post (prior bilateral ovariectomy OR >12 mo since LMP with no prior hysterectomy)	Negative				2+		Negative	Fine needle aspiration biopsy		Negative
TCGA-BH-A18U		Breast	NA	No	FEMALE	NA	-26426	NA	1563	NA	WHITE	BH	A18U	233b02f3-c4f0-4a67-9db5-e68d5cdaccb6	No	YES	C50.4	8500-03-01	C50.4	0	72	2003	NOT HISPANIC OR LATINO	TUMOR FREE	YES	16			Left	NA	Sentinel lymph node biopsy plus axillary dissection		Other			total mastectomy	Infiltrating Ductal Carcinoma		Post (prior bilateral ovariectomy OR >12 mo since LMP with no prior hysterectomy)	Positive				3+		Negative	Core needle biopsy
TCGA-BH-A18V		Breast	NA	No	FEMALE	NA	-17682	NA	1556	NA	WHITE	BH	A18V	6b960b58-28e1-41c6-bd6e-7e669c6aa4ef	No	YES	C50.4	8500-03-01	C50.4	0	48	2001	NOT HISPANIC OR LATINO		YES	25			Right	NA	Axillary lymph node dissection alone		Other			Modified radical mastectomy with left breast biopsy	Infiltrating Ductal Carcinoma			Negative						Negative	Core needle biopsy
TCGA-BH-A1EN		Breast	NA	No	FEMALE	NA	-28724	NA	2127	NA	WHITE	BH	A1EN	858652b8-c4c2-41d8-be32-fdc88e1a7bb0	No	YES	C50.9	8500-03-01	C50.9	0	78	1999	NOT HISPANIC OR LATINO	TUMOR FREE		NA			Right	NA			Other			right segmental mastectomy	Infiltrating Ductal Carcinoma		Post (prior bilateral ovariectomy OR >12 mo since LMP with no prior hysterectomy)	Negative						Negative	Excisional Biopsy
TCGA-BH-A1EO		Breast	NA	No	FEMALE	NA	-25136	NA	2798	NA	WHITE	BH	A1EO	4510295e-8aa7-4ef1-b2b7-91cc902f8200	No	YES	C50.9	8522-03-01	C50.9	0	68	1999	NOT HISPANIC OR LATINO	TUMOR FREE	YES	15			Right	NA			Other			right segmental mastectomy witrh axillary node dissection	Mixed Histology (please specify)	ductal and lobular features	Post (prior bilateral ovariectomy OR >12 mo since LMP with no prior hysterectomy)	Positive							Excisional Biopsy
TCGA-BH-A1ES		Breast	NA	No	FEMALE	NA	-13138	NA	3462	NA	WHITE	BH	A1ES	51ccbf1b-7cae-44ba-991a-11eda8b8c404	No	YES	C50.9	8500-03-01	C50.9	0	35	1999	NOT HISPANIC OR LATINO	WITH TUMOR	YES	4			Right Upper Inner Quadrant	NA			Other			total mastectomy with rigth axillary lymph node and sentinel lymph node dissection	Infiltrating Ductal Carcinoma		Pre (<6 months since LMP AND no prior bilateral ovariectomy AND not on estrogen replacement)	Positive							Tumor resection
TCGA-BH-A1ET		Breast	NA	No	FEMALE	NA	-20425	NA	2520	NA	WHITE	BH	A1ET	8986a141-eae7-4157-b695-02cc6fc3b071	No	YES	C50.9	8500-03-01	C50.9	0	55	1999	NOT HISPANIC OR LATINO	TUMOR FREE	YES	19			Left	NA			Other			Left segmental mastectomy with left axillary lymph node dissection	Infiltrating Ductal Carcinoma			Positive							Fine needle aspiration biopsy
TCGA-BH-A1EU		Breast	NA	No	FEMALE	NA	-30339	NA	1286	NA	WHITE	BH	A1EU	a1093598-d3a8-4ffe-83fc-bc7d1faff7e5	No	YES	C50.9	8500-03-01	C50.9	0	83	1999	NOT HISPANIC OR LATINO	TUMOR FREE	NO	NA			Right	NA						Right segmental mastectomy	Infiltrating Ductal Carcinoma		Post (prior bilateral ovariectomy OR >12 mo since LMP with no prior hysterectomy)	Positive							Fine needle aspiration biopsy
TCGA-BH-A1EV		Breast	NA	No	FEMALE	NA	-16504	NA	365	#NAME?	WHITE	BH	A1EV	417dea5f-f68e-4dab-940e-43ae8c67e5e6	No	YES	C50.9	8500-03-01	C50.9	0	45	1999	NOT HISPANIC OR LATINO	WITH TUMOR	YES	10			Left	NA			Modified Radical Mastectomy				Infiltrating Ductal Carcinoma			Positive							Fine needle aspiration biopsy
TCGA-BH-A1EW		Breast	NA	No	FEMALE	NA	-14090	NA	1694	NA	WHITE	BH	A1EW	9d166970-07c8-4ca3-9cfa-ed0049df9ecc	No	YES	C50.9	8500-03-01	C50.9	0	38	1999	NOT HISPANIC OR LATINO	WITH TUMOR	YES	16			Left Upper Outer Quadrant	NA			Other			Left segmental mastectomy with level 1 and level 2 axillary dissection	Infiltrating Ductal Carcinoma		Pre (<6 months since LMP AND no prior bilateral ovariectomy AND not on estrogen replacement)	Negative							Core needle biopsy
TCGA-BH-A1EX		Breast	NA	No	FEMALE	NA	-24544	NA	1508	NA	WHITE	BH	A1EX	7b892055-c59d-4550-8688-ad039790af3d	No	YES	C50.9	8500-03-01	C50.9	0	67	2000	NOT HISPANIC OR LATINO	WITH TUMOR	YES	24			Right Lower Inner Quadrant	NA			Other			Right segmental mastectomy with sentinel lymph node and axillary lymph node biopsy	Infiltrating Ductal Carcinoma		Post (prior bilateral ovariectomy OR >12 mo since LMP with no prior hysterectomy)	Positive							Core needle biopsy		Negative
TCGA-BH-A1EY		Breast	NA	No	FEMALE	NA	-28940	NA	538	#NAME?	WHITE	BH	A1EY	0741b5db-4405-42ba-b63a-c6ee4f341480	No	YES	C50.9	8500-03-01	C50.9	0	79	2000	NOT HISPANIC OR LATINO	WITH TUMOR	YES	12			Left Upper Outer Quadrant	NA			Modified Radical Mastectomy				Infiltrating Ductal Carcinoma		Post (prior bilateral ovariectomy OR >12 mo since LMP with no prior hysterectomy)	Positive							Core needle biopsy
TCGA-BH-A1F0		Breast	NA	No	FEMALE	NA	-29335	NA	785	NA	WHITE	BH	A1F0	21ef1730-e5a7-47ce-b419-d000bb59ae15	No	YES	C50.9	8500-03-01	C50.9	0	80	2000	NOT HISPANIC OR LATINO	WITH TUMOR	YES	9			Left	NA			Modified Radical Mastectomy				Infiltrating Ductal Carcinoma		Post (prior bilateral ovariectomy OR >12 mo since LMP with no prior hysterectomy)	Indeterminate							Fine needle aspiration biopsy
TCGA-BH-A1F2		Breast	NA	No	FEMALE	NA	-19701	NA	959	NA	WHITE	BH	A1F2	6a2972e3-cca9-47e5-aac0-b770f2399eeb	No	YES	C50.9	8541-03-01	C50.9	0	53	1999	NOT HISPANIC OR LATINO	TUMOR FREE	YES	19			Left	NA			Modified Radical Mastectomy				Infiltrating Ductal Carcinoma			Positive							Core needle biopsy
TCGA-BH-A1F5		Breast	NA	Yes	FEMALE	NA	-22842	NA	2712	NA	WHITE	BH	A1F5	e663954c-05a8-479a-a623-400c1eb5efc6	No	YES	C50.9	8500-03-01	C50.9	0	62	2002	NOT HISPANIC OR LATINO	TUMOR FREE	YES	4			Right	NA							Infiltrating Ductal Carcinoma			Positive							Core needle biopsy
TCGA-BH-A1F5		Breast	NA	Yes	FEMALE	NA	-22842	NA	2712	NA	WHITE	BH	A1F5	e663954c-05a8-479a-a623-400c1eb5efc6	No	YES	C50.9	8500-03-01	C50.9	0	62	2002	NOT HISPANIC OR LATINO	TUMOR FREE	YES	4			Right	NA							Infiltrating Ductal Carcinoma			Positive							Core needle biopsy
TCGA-BH-A1F6		Breast	NA	No	FEMALE	NA	-18691	NA	2965	NA	WHITE	BH	A1F6	ad18820b-a804-49c0-ba8a-86c09fa6bce2	No	YES	C50.9	8500-03-01	C50.9	0	51	1996	NOT HISPANIC OR LATINO		YES	6			Left	NA			Modified Radical Mastectomy				Infiltrating Ductal Carcinoma			Negative							Core needle biopsy
TCGA-BH-A1F8		Breast	NA	No	FEMALE	NA	-32871	NA	1	NA	WHITE	BH	A1F8	ee554215-bea2-4268-aaf9-784e68cdb969	No	YES	C50.9	8500-03-01	C50.9	0	90	1999	NOT HISPANIC OR LATINO	WITH TUMOR	YES	13			Left	NA			Modified Radical Mastectomy				Infiltrating Ductal Carcinoma		Post (prior bilateral ovariectomy OR >12 mo since LMP with no prior hysterectomy)	Positive							Core needle biopsy
TCGA-BH-A1FB		Breast	NA	No	FEMALE	NA	-21933	NA	3669	NA	WHITE	BH	A1FB	ecab16bc-28d5-4c3a-8735-3c785bd047c4	No	YES	C50.9	8500-03-01	C50.9	0	60	2000	NOT HISPANIC OR LATINO	WITH TUMOR	YES	15			Right	NA						segmental mastectomy with sentinel lymph node dissection	Infiltrating Ductal Carcinoma		Post (prior bilateral ovariectomy OR >12 mo since LMP with no prior hysterectomy)	Positive							Core needle biopsy
TCGA-BH-A1FC		Breast	NA	No	FEMALE	NA	-28706	NA	3472	NA	BLACK OR AFRICAN AMERICAN	BH	A1FC	b97bf89a-7a85-4eef-ae7e-f787aead1f0a	No	YES	C50.9	8510-03-01	C50.9	0	78	1998	NOT HISPANIC OR LATINO	TUMOR FREE	YES	23			Right Upper Outer Quadrant	NA			Other			localized segmental mastectomy with axillary node dissection	Medullary Carcinoma		Post (prior bilateral ovariectomy OR >12 mo since LMP with no prior hysterectomy)	Negative							Fine needle aspiration biopsy
TCGA-BH-A1FD		Breast	NA	No	FEMALE	NA	-24940	NA	1009	NA	WHITE	BH	A1FD	3c8b5af9-c34d-43c2-b8c9-39ea11e44fa6	No	YES	C50.9	8500-03-01	C50.9	0	68	1998	NOT HISPANIC OR LATINO	WITH TUMOR	YES	19			Left	NA							Infiltrating Ductal Carcinoma		Post (prior bilateral ovariectomy OR >12 mo since LMP with no prior hysterectomy)	Positive							Core needle biopsy
TCGA-BH-A1FE		Breast	NA	No	FEMALE	NA	-11650	NA	2273	NA	WHITE	BH	A1FE	4aa68586-6331-4795-b40c-859386640df6	No	YES	C50.9	8500-03-01	C50.9	0	31	1998	NOT HISPANIC OR LATINO	WITH TUMOR	YES	12			Left	NA			Modified Radical Mastectomy				Infiltrating Ductal Carcinoma			Positive							Core needle biopsy
TCGA-BH-A1FG		Breast	NA	No	FEMALE	NA	-32295	NA	577	NA	WHITE	BH	A1FG	d4e7426c-9739-4585-9114-e564b13c7c02	No	YES	C50.9	8500-03-01	C50.9	0	88	1998	NOT HISPANIC OR LATINO			NA			Left	NA			Other			segmental mastectomy	Infiltrating Ductal Carcinoma		Post (prior bilateral ovariectomy OR >12 mo since LMP with no prior hysterectomy)	Positive							Excisional Biopsy
TCGA-BH-A1FH		Breast	NA	No	FEMALE	NA	-17172	NA	1034	NA	WHITE	BH	A1FH	1783cac1-253a-40af-a9ac-48dfb20e1ab8	No	YES	C50.9	8500-03-01	C50.9	0	47	1998	NOT HISPANIC OR LATINO	WITH TUMOR	YES	13			Left Upper Outer Quadrant	NA			Modified Radical Mastectomy				Infiltrating Ductal Carcinoma			Negative							Core needle biopsy
TCGA-BH-A1FJ		Breast	NA	No	FEMALE	NA	-24262	NA	1927	NA	WHITE	BH	A1FJ	f6581eee-61b9-43d4-ab0d-ce5ce3ba1c74	No	YES	C50.9	8500-03-01	C50.9	0	66	1998	NOT HISPANIC OR LATINO		YES	35			Right Upper Outer Quadrant	NA			Modified Radical Mastectomy				Infiltrating Ductal Carcinoma			Positive							Core needle biopsy
TCGA-BH-A1FL		Breast	NA	No	FEMALE	NA	-25558	NA	1673	NA	WHITE	BH	A1FL	14d1d84e-99e1-41ad-8892-3b4da3d4f948	No	YES	C50.9	8500-03-01	C50.9	0	69	1998	NOT HISPANIC OR LATINO	WITH TUMOR	YES	22			Left Upper Outer Quadrant	NA			Other			needle directed right breast biopsy with left segmental mastectomy with axillary lymph node dissection	Infiltrating Ductal Carcinoma			Positive							Fine needle aspiration biopsy
TCGA-BH-A1FM		Breast	NA	No	FEMALE	NA	-16289	NA	1388	NA	WHITE	BH	A1FM	7eb18190-5a41-4637-9783-f81bbde499e4	No	YES	C50.9	8500-03-01	C50.9	0	44	1998	NOT HISPANIC OR LATINO		YES	10			Right Upper Outer Quadrant	NA			Modified Radical Mastectomy				Infiltrating Ductal Carcinoma			Negative							Core needle biopsy
TCGA-BH-A1FN		Breast	NA	No	FEMALE	NA	-12525	NA	2192	NA	WHITE	BH	A1FN	6dd0dd7b-62ff-4fd1-a99a-b265f1a91dca	No	YES	C50.9	8500-03-01	C50.9	0	34	1997	NOT HISPANIC OR LATINO	WITH TUMOR	YES	29			Right Upper Outer Quadrant	NA			Other			segmental mastectomy with axillary lymph node dissection	Infiltrating Ductal Carcinoma			Positive							Fine needle aspiration biopsy
TCGA-BH-A1FR		Breast	NA	No	FEMALE	NA	-26684	NA	1642	NA	WHITE	BH	A1FR	bf3b1481-ae31-4406-b084-b6cc1d7163e3	No	YES	C50.9	8523-03-01	C50.9	0	73	1997	NOT HISPANIC OR LATINO	WITH TUMOR	YES	10			Right Upper Inner Quadrant	NA			Other			segmental mastectomy with excision of mass on chest wall and axillary node dissection	Other, specify	mixed idc and mucinous		Positive							Core needle biopsy
TCGA-BH-A1FU		Breast	NA	No	FEMALE	NA	-16174	NA	1688	NA	WHITE	BH	A1FU	c348a9b3-c901-4384-a222-144387bac0c5	No	YES	C50.9	8500-03-01	C50.9	0	44	1997	NOT HISPANIC OR LATINO	WITH TUMOR	YES	5			Right Upper Outer Quadrant	NA			Modified Radical Mastectomy				Infiltrating Ductal Carcinoma			Negative							Fine needle aspiration biopsy
TCGA-BH-A201		Breast	NA	No	FEMALE	NA	-23423	NA	NA	856	WHITE	BH	A201	3bf81a9f-abb4-4495-a514-fd3865e13a03	No	YES	C50.9	8500-03-01	C50.9	0	64	2011	NOT HISPANIC OR LATINO	TUMOR FREE	YES	2			Left	NA			Other			segmental mastectomy with sentinel lymph node biopsy and wire localization	Infiltrating Ductal Carcinoma		Post (prior bilateral ovariectomy OR >12 mo since LMP with no prior hysterectomy)	Positive							Core needle biopsy
TCGA-BH-A202		Breast	NA	No	FEMALE	NA	-22052	NA	NA	795	WHITE	BH	A202	e7a00d67-2c26-4d1f-bd17-35f659e88bc1	No	YES	C50.9	8500-03-01	C50.9	0	60	2011	NOT HISPANIC OR LATINO		YES	4			Left	NA			Other			segmental mastectomy with sentinel lymph node biopsy	Infiltrating Ductal Carcinoma		Post (prior bilateral ovariectomy OR >12 mo since LMP with no prior hysterectomy)	Positive							Core needle biopsy
TCGA-BH-A203		Breast	NA	No	FEMALE	NA	-28609	NA	1174	NA	WHITE	BH	A203	b3264748-947a-43aa-b227-b294fbcc8447	No	YES	C50.9	8500-03-01	C50.9	0	78	1996	NOT HISPANIC OR LATINO	WITH TUMOR	YES	39			Right	NA			Lumpectomy				Infiltrating Ductal Carcinoma		Post (prior bilateral ovariectomy OR >12 mo since LMP with no prior hysterectomy)
TCGA-BH-A204		Breast	NA	No	FEMALE	NA	-29529	NA	2534	NA	WHITE	BH	A204	05135396-df5c-49db-b34e-f4add5b65a2b	No	YES	C50.9	8500-03-01	C50.9	0	80	1996	NOT HISPANIC OR LATINO		YES	16			Left	NA			Modified Radical Mastectomy				Infiltrating Ductal Carcinoma		Post (prior bilateral ovariectomy OR >12 mo since LMP with no prior hysterectomy)								Fine needle aspiration biopsy
TCGA-BH-A208		Breast	NA	No	FEMALE	NA	-17715	NA	1759	NA	WHITE	BH	A208	ddcbdac6-9e43-4146-a611-d033125eba14	No	YES	C50.9	8500-03-01	C50.9	0	48	1995	NOT HISPANIC OR LATINO	TUMOR FREE	YES	15			Left	NA			Lumpectomy				Infiltrating Ductal Carcinoma										Core needle biopsy
TCGA-BH-A209		Breast	NA	No	FEMALE	NA	-28403	NA	3959	NA	BLACK OR AFRICAN AMERICAN	BH	A209	5258294f-ef5b-4091-9183-6bcc545d54b2	No	YES	C50.9	8510-03-01	C50.9	0	77	1996	NOT HISPANIC OR LATINO	TUMOR FREE	YES	12			Left Upper Outer Quadrant	NA			Lumpectomy				Medullary Carcinoma		Post (prior bilateral ovariectomy OR >12 mo since LMP with no prior hysterectomy)	Positive							Fine needle aspiration biopsy
TCGA-BH-A28O		Breast	NA	No	FEMALE	NA	-18501	NA	NA	1120	WHITE	BH	A28O	84B7CCF2-8AB3-4B21-96DE-800D231BC072	No	YES	C50.9	8520-03-01	C50.9	0	50	2010	NOT HISPANIC OR LATINO	TUMOR FREE	YES	14			Right Lower Outer Quadrant	NA	Sentinel node biopsy alone		Other			Segmental mastectomy	Infiltrating Lobular Carcinoma			Positive	NO					Negative	Fine needle aspiration biopsy
TCGA-BH-A28Q		Breast	NA	No	FEMALE	NA	-16882	NA	NA	1119	WHITE	BH	A28Q	32861b48-83f5-43a3-bb54-45215ad2c5d6	No	YES	C50.9	8520-03-01	C50.9	0	46	2010	NOT HISPANIC OR LATINO	TUMOR FREE	YES	18			Right	NA			Modified Radical Mastectomy				Infiltrating Lobular Carcinoma		Pre (<6 months since LMP AND no prior bilateral ovariectomy AND not on estrogen replacement)	Positive							Fine needle aspiration biopsy		Indeterminate
TCGA-BH-A2L8		Breast	NA	No	FEMALE	NA	-16658	NA	NA	612	WHITE	BH	A2L8	BAC4B268-C781-4408-96D8-43A48FEC7418	No	YES	C50.9	8520-03-01	C50.9	0	45	2011	NOT HISPANIC OR LATINO	TUMOR FREE	YES	1			Right Upper Outer Quadrant	NA	Sentinel node biopsy alone		Other			TOTAL MASTECTOMY	Infiltrating Lobular Carcinoma		Pre (<6 months since LMP AND no prior bilateral ovariectomy AND not on estrogen replacement)	Positive	NO					Negative	Core needle biopsy		Negative
TCGA-BH-A42T		Breast	NA	No	FEMALE	NA	-27731	NA	NA	#NAME?	BLACK OR AFRICAN AMERICAN	BH	A42T	10C829EC-FD66-49C4-8AFE-AD3AE567372C	No	YES	C50.9	8520-03-01	C50.9	0	75	2012	NOT HISPANIC OR LATINO	TUMOR FREE	YES	2			Left	NA	Sentinel node biopsy alone		Simple Mastectomy				Infiltrating Lobular Carcinoma		Post (prior bilateral ovariectomy OR >12 mo since LMP with no prior hysterectomy)	Positive				2+		Negative	Core needle biopsy		Equivocal
TCGA-BH-A42U		Breast	NA	No	FEMALE	NA	-29330	NA	NA	3364	BLACK OR AFRICAN AMERICAN	BH	A42U	2DC1CEC9-925A-417F-9E21-3C2143E711B4	No	YES	C50.9	8520-03-01	C50.9	0	80	2004	NOT HISPANIC OR LATINO		YES	1			Right	NA			Simple Mastectomy				Infiltrating Lobular Carcinoma		Post (prior bilateral ovariectomy OR >12 mo since LMP with no prior hysterectomy)	Negative						Negative	Core needle biopsy
TCGA-BH-A42V		Breast	NA	No	FEMALE	NA	-15158	NA	NA	635	BLACK OR AFRICAN AMERICAN	BH	A42V	57CF380D-AB52-467F-B9AE-740B2F84C820	No	YES	C50.9	8500-03-01	C50.9	0	41	2012	NOT HISPANIC OR LATINO	TUMOR FREE	YES	3			Left Lower Outer Quadrant	NA	Sentinel node biopsy alone		Modified Radical Mastectomy	Reexcision of segmental mastectomy	Other		Infiltrating Ductal Carcinoma		Pre (<6 months since LMP AND no prior bilateral ovariectomy AND not on estrogen replacement)	Positive					Negative	Positive	Core needle biopsy
TCGA-BH-A5IZ		Breast	NA	No	FEMALE	NA	-18927	NA	NA	567	BLACK OR AFRICAN AMERICAN	BH	A5IZ	A8A33BA9-0976-4E19-B0E9-FA5BA4D4EAA8	No	YES	C50.9	8500-03-01	C50.9	0	51	2012	NOT HISPANIC OR LATINO	TUMOR FREE	YES	6			Left	NA			Lumpectomy				Infiltrating Ductal Carcinoma		Post (prior bilateral ovariectomy OR >12 mo since LMP with no prior hysterectomy)	Negative						Negative	Core needle biopsy		Negative
TCGA-BH-A5J0		Breast	NA	No	FEMALE	NA	-23072	NA	NA	715	BLACK OR AFRICAN AMERICAN	BH	A5J0	DB55D9D9-DD56-4CA9-B1F1-0D929697B280	No	YES	C50.9	8500-03-01	C50.9	0	63	2012	NOT HISPANIC OR LATINO	TUMOR FREE	YES	5			Left	NA			Simple Mastectomy				Infiltrating Ductal Carcinoma		Post (prior bilateral ovariectomy OR >12 mo since LMP with no prior hysterectomy)	Positive						Negative	Core needle biopsy
TCGA-BH-A6R8		Breast	NA	No	FEMALE	NA	-16829	NA	NA	293	BLACK OR AFRICAN AMERICAN	BH	A6R8	91B09291-5944-4691-A0D8-7D1CCC649B9B	No	YES	C50.9	8500-03-01	C50.9	0	46	2012	NOT HISPANIC OR LATINO	TUMOR FREE	YES	4			Left	NA			Lumpectomy				Infiltrating Ductal Carcinoma			Positive						Negative	Core needle biopsy		Negative
TCGA-BH-A6R9		Breast	NA	No	FEMALE	NA	-22325	NA	NA	160	WHITE	BH	A6R9	43CC074D-B85A-4B0B-8FEB-833094FFC565	No	YES	C50.9	8575-03-01	C50.9	0	61	2012	NOT HISPANIC OR LATINO	TUMOR FREE		NA			Left	NA			Modified Radical Mastectomy				Metaplastic Carcinoma		Post (prior bilateral ovariectomy OR >12 mo since LMP with no prior hysterectomy)	Positive						Negative	Core needle biopsy
TCGA-BH-A8FY		Breast	NA	Yes	FEMALE	NA	-31932	NA	295	NA	WHITE	BH	A8FY	5F4D16AA-9CC4-4EDB-B714-394E2661439A	No	YES	C50.9	8520-03-01	C50.9	0	87	2012	NOT HISPANIC OR LATINO	TUMOR FREE	YES	2			LeftLeft Upper Outer QuadrantLeft Lower Outer Quadrant	NA			Simple Mastectomy				Infiltrating Lobular Carcinoma		Post (prior bilateral ovariectomy OR >12 mo since LMP with no prior hysterectomy)	Positive						Negative
TCGA-BH-A8FY		Breast	NA	Yes	FEMALE	NA	-31932	NA	295	NA	WHITE	BH	A8FY	5F4D16AA-9CC4-4EDB-B714-394E2661439A	No	YES	C50.9	8520-03-01	C50.9	0	87	2012	NOT HISPANIC OR LATINO	TUMOR FREE	YES	2			LeftLeft Upper Outer QuadrantLeft Lower Outer Quadrant	NA			Simple Mastectomy				Infiltrating Lobular Carcinoma		Post (prior bilateral ovariectomy OR >12 mo since LMP with no prior hysterectomy)	Positive						Negative
TCGA-BH-A8FZ		Breast	NA	No	FEMALE	NA	-21343	NA	NA	574	WHITE	BH	A8FZ	1CC30842-4A5B-4F07-B36F-5B84CEAA5662	No	YES	C50.9	8520-03-01	C50.9	0	58	2012	NOT HISPANIC OR LATINO	TUMOR FREE	YES	7			Left	NA			Simple Mastectomy				Infiltrating Lobular Carcinoma		Post (prior bilateral ovariectomy OR >12 mo since LMP with no prior hysterectomy)	Positive						Negative	Core needle biopsy
TCGA-BH-A8G0		Breast	NA	No	FEMALE	NA	-19975	NA	NA	662	WHITE	BH	A8G0	59D60247-E549-4326-A672-50B05C13A291	No	YES	C50.9	8520-03-01	C50.9	0	54	2012	NOT HISPANIC OR LATINO	TUMOR FREE	YES	3			Left	NA			Simple Mastectomy				Infiltrating Lobular Carcinoma		Peri (6-12 months since last menstrual period)	Positive						Negative	Core needle biopsy
TCGA-BH-AB28		Breast	NA	No	FEMALE	NA	-19570	NA	NA	287	WHITE	BH	AB28	09D6E904-7184-4788-8A19-04F8C46CB13F	No	YES	C50.9	8520-03-01	C50.9	0	53	2013	NOT HISPANIC OR LATINO	TUMOR FREE	YES	20			Left	NA			Modified Radical Mastectomy				Infiltrating Lobular Carcinoma			Positive						Negative	Core needle biopsy		Indeterminate
TCGA-C8-A12K		Breast	NA	No	FEMALE	NA	-29463	NA	NA	NA	ASIAN	C8	A12K	6b923e30-2ddc-407f-91b1-c202f1373fbb	No	YES	C50.9	8500-03-01	C50.9	0	80	2010	NOT HISPANIC OR LATINO	TUMOR FREE		7			Right Upper Inner Quadrant	NA	Other (specify)	Pateys surgery	Other			Pateys surgery	Infiltrating Ductal Carcinoma		Post (prior bilateral ovariectomy OR >12 mo since LMP with no prior hysterectomy)		NO					Negative	Other method, specify:	Patey's Surgery
TCGA-C8-A12L		Breast	NA	No	FEMALE	NA	-24710	NA	NA	363	ASIAN	C8	A12L	441919eb-8c9f-478c-bda3-8de4f8295e8a	No	YES	C50.9	8500-03-01	C50.9	0	67	2010	NOT HISPANIC OR LATINO	TUMOR FREE		3			Right	NA	Axillary lymph node dissection alone		Other			Patey's Surgery	Infiltrating Ductal Carcinoma		Post (prior bilateral ovariectomy OR >12 mo since LMP with no prior hysterectomy)	Negative				2+		Negative	Other method, specify:	Patey's Suregery
TCGA-C8-A12M		Breast	NA	No	FEMALE	NA	-25811	NA	NA	358	ASIAN	C8	A12M	dd0f8e5a-383d-4f03-bb71-0e115d4e442c	No	YES	C50.9	8500-03-01	C50.9	0	70	2010	NOT HISPANIC OR LATINO	TUMOR FREE		10			Left	NA	Axillary lymph node dissection alone		Other			Patey's Surgery	Infiltrating Ductal Carcinoma		Post (prior bilateral ovariectomy OR >12 mo since LMP with no prior hysterectomy)	Negative						Negative	Other method, specify:	Patey's Surgery
TCGA-C8-A12N		Breast	NA	No	FEMALE	NA	-21428	NA	NA	358	ASIAN	C8	A12N	b8a615f9-d19b-4b09-8ec8-0674e5c648cd	No	YES	C50.9	8500-03-01	C50.9	0	58	2010	NOT HISPANIC OR LATINO	TUMOR FREE		10			Right	NA	Axillary lymph node dissection alone		Other			Patey's Surgery	Infiltrating Ductal Carcinoma		Post (prior bilateral ovariectomy OR >12 mo since LMP with no prior hysterectomy)	Positive						Negative	Other method, specify:	Patey's Surgery
TCGA-C8-A12O		Breast	NA	No	FEMALE	NA	-18506	NA	NA	385	ASIAN	C8	A12O	83f26720-007c-42c9-a7de-7484bf8afa89	No	YES	C50.9	8500-03-01	C50.9	0	50	2010	NOT HISPANIC OR LATINO	TUMOR FREE		10			Left	NA	Axillary lymph node dissection alone		Other			Patey's Surgery	Infiltrating Ductal Carcinoma		Pre (<6 months since LMP AND no prior bilateral ovariectomy AND not on estrogen replacement)	Positive						Negative	Other method, specify:	Patey's Surgery
TCGA-C8-A12P		Breast	NA	No	FEMALE	NA	-20332	NA	NA	358	ASIAN	C8	A12P	abdc76db-f85e-4337-a57e-6d098789da03	No	YES	C50.9	8500-03-01	C50.9	0	55	2010	NOT HISPANIC OR LATINO	TUMOR FREE		8			Left	NA			Other			Patey's Surgery	Infiltrating Ductal Carcinoma		Post (prior bilateral ovariectomy OR >12 mo since LMP with no prior hysterectomy)	Negative				3+		Negative	Other method, specify:	Patey's Surgery
TCGA-C8-A12Q		Breast	NA	No	FEMALE	NA	-28733	NA	NA	#NAME?	ASIAN	C8	A12Q	a824b3bd-34d5-4cc1-a92f-f9d6ac0f1814	No	YES	C50.9	8500-03-01	C50.9	0	78	2010	NOT HISPANIC OR LATINO	TUMOR FREE		7			Left	NA	Axillary lymph node dissection alone		Other			Patey's Surgery	Infiltrating Ductal Carcinoma		Post (prior bilateral ovariectomy OR >12 mo since LMP with no prior hysterectomy)	Negative				3+		Negative	Other method, specify:	Patey's Surgery
TCGA-C8-A12T		Breast	NA	No	FEMALE	NA	NA	NA	NA	NA	ASIAN	C8	A12T	71229981-97c2-4ae1-a130-fe5de336b37d	No	YES	C50.9	8500-03-01	C50.9	0	43	2010	NOT HISPANIC OR LATINO	TUMOR FREE	YES	5			Left	NA	Axillary lymph node dissection alone		Other			Patey's Surgery	Infiltrating Ductal Carcinoma		Pre (<6 months since LMP AND no prior bilateral ovariectomy AND not on estrogen replacement)	Positive	NO			3+		Negative	Other method, specify:	Patey's Surgery
TCGA-C8-A12U		Breast	NA	No	FEMALE	NA	-17045	NA	NA	385	ASIAN	C8	A12U	97b5f490-1cd9-4833-b903-5f4c6e45670d	No	YES	C50.9	8500-03-01	C50.9	0	46	2010	NOT HISPANIC OR LATINO	TUMOR FREE	YES	7			Right	NA	Axillary lymph node dissection alone		Other			Patey's Surgery	Infiltrating Ductal Carcinoma		Pre (<6 months since LMP AND no prior bilateral ovariectomy AND not on estrogen replacement)	Positive				1+		Negative	Other method, specify:	Patey's Surgery
TCGA-C8-A12V		Breast	NA	No	FEMALE	NA	-20346	NA	NA	385	ASIAN	C8	A12V	7e1673f8-5758-4963-8804-d5e39f06205b	No	YES	C50.9	8500-03-01	C50.9	0	55	2010	NOT HISPANIC OR LATINO	TUMOR FREE	YES	5			Right	NA	Axillary lymph node dissection alone		Other			Patey's Surgery	Infiltrating Ductal Carcinoma		Post (prior bilateral ovariectomy OR >12 mo since LMP with no prior hysterectomy)	Negative							Other method, specify:	Patey's Surgery
TCGA-C8-A12W		Breast	NA	No	FEMALE	NA	-18140	NA	NA	385	ASIAN	C8	A12W	6adca853-1b09-47ff-814c-47b732a76d96	No	YES	C50.9	8500-03-01	C50.9	0	49	2010	NOT HISPANIC OR LATINO	TUMOR FREE	YES	7			Left	NA	Axillary lymph node dissection alone		Other			Patey's Surgery	Infiltrating Ductal Carcinoma		Pre (<6 months since LMP AND no prior bilateral ovariectomy AND not on estrogen replacement)	Positive				1+		Negative	Other method, specify:	Patey's Surgery
TCGA-C8-A12X		Breast	NA	No	FEMALE	NA	-22889	NA	NA	385	ASIAN	C8	A12X	65cde5d5-1efc-4e30-b1bd-a93598794f2c	No	YES	C50.9	8480-03-01	C50.9	0	62	2010	NOT HISPANIC OR LATINO	TUMOR FREE	YES	6			Left	NA	Axillary lymph node dissection alone		Other			Patey's Surgery	Mucinous Carcinoma		Post (prior bilateral ovariectomy OR >12 mo since LMP with no prior hysterectomy)	Positive				1+		Negative	Other method, specify:	Patey's Surgery
TCGA-C8-A12Y		Breast	NA	No	FEMALE	NA	NA	NA	NA	1476	ASIAN	C8	A12Y	298a1710-deb4-4064-a0f2-da32d43aa217	No	YES	C50.9	8500-03-01	C50.9	0	44	2010	NOT HISPANIC OR LATINO	TUMOR FREE	YES	9			Left	NA	Axillary lymph node dissection alone		Other			Patey's Surgery	Infiltrating Ductal Carcinoma		Pre (<6 months since LMP AND no prior bilateral ovariectomy AND not on estrogen replacement)							Negative	Other method, specify:	Patey's Surgery
TCGA-C8-A12Z		Breast	NA	No	FEMALE	NA	-16508	NA	NA	382	ASIAN	C8	A12Z	42621dfa-abfd-4c7d-8bc5-a02a09d1c2b4	No	YES	C50.9	8500-03-01	C50.9	0	45	2010	NOT HISPANIC OR LATINO	TUMOR FREE	YES	2			Right	NA	Axillary lymph node dissection alone		Other			Patey's Surgery	Infiltrating Ductal Carcinoma		Peri (6-12 months since last menstrual period)	Negative				3+	Negative	Negative	Core needle biopsy
TCGA-C8-A130		Breast	NA	No	FEMALE	NA	-19117	NA	NA	370	ASIAN	C8	A130	8cf54607-01ce-42b0-9bd9-8627edd9f3b7	No	YES	C50.9	8500-03-01	C50.9	0	52	2010	NOT HISPANIC OR LATINO	TUMOR FREE	YES	8			Left	NA	Axillary lymph node dissection alone		Other			Patey's Surgery	Infiltrating Ductal Carcinoma		Peri (6-12 months since last menstrual period)	Positive				2+		Negative	Core needle biopsy
TCGA-C8-A131		Breast	NA	No	FEMALE	NA	-29966	NA	NA	411	ASIAN	C8	A131	c49e3b18-fd88-48f4-8b01-300692ceb367	No	YES	C50.9	8500-03-01	C50.9	0	82	2010	NOT HISPANIC OR LATINO	TUMOR FREE	YES	8			Left	NA	Axillary lymph node dissection alone		Other			Patey's Surgery	Infiltrating Ductal Carcinoma		Post (prior bilateral ovariectomy OR >12 mo since LMP with no prior hysterectomy)	Negative				1+		Negative	Core needle biopsy
TCGA-C8-A132		Breast	NA	No	FEMALE	NA	-20471	NA	NA	383	ASIAN	C8	A132	89e867de-d30e-4bfc-a453-0a76309dabd5	No	YES	C50.9	8500-03-01	C50.9	0	56	2010	NOT HISPANIC OR LATINO	TUMOR FREE	YES	4			Left	NA	Axillary lymph node dissection alone		Other			Modified Radical Masectomy	Infiltrating Ductal Carcinoma		Post (prior bilateral ovariectomy OR >12 mo since LMP with no prior hysterectomy)	Positive						Negative	Core needle biopsy
TCGA-C8-A133		Breast	NA	No	FEMALE	NA	-23922	NA	NA	NA	WHITE	C8	A133	b8b6cebc-26dc-43ae-a94a-20da6018f7ae	No	YES	C50.9	8523-03-01	C50.9	0	65	2010	NOT HISPANIC OR LATINO	TUMOR FREE	YES	26			Right	NA	Axillary lymph node dissection alone		Modified Radical Mastectomy				Other, specify	ductal/mucinous	Post (prior bilateral ovariectomy OR >12 mo since LMP with no prior hysterectomy)	Positive						Negative	Other method, specify:	Modified Radical Masectomy
TCGA-C8-A134		Breast	NA	No	FEMALE	NA	-19010	NA	NA	383	ASIAN	C8	A134	f1692f4b-ce1b-4fc5-ac55-1022ecae0d1e	No	YES	C50.9	8500-03-01	C50.9	0	52	2010	NOT HISPANIC OR LATINO	TUMOR FREE		7			Left	NA	Axillary lymph node dissection alone		Other			Modified Radical Masectomy	Infiltrating Ductal Carcinoma		Peri (6-12 months since last menstrual period)	Negative				2+		Negative	Core needle biopsy
TCGA-C8-A135		Breast	NA	No	FEMALE	NA	-23667	NA	NA	393	ASIAN	C8	A135	33cea538-4c3f-470a-972d-257c43241ab4	No	YES	C50.9	8500-03-01	C50.9	0	64	2010	NOT HISPANIC OR LATINO	TUMOR FREE	YES	3			Left	NA	Axillary lymph node dissection alone		Modified Radical Mastectomy				Infiltrating Ductal Carcinoma		Post (prior bilateral ovariectomy OR >12 mo since LMP with no prior hysterectomy)	Negative				3+		Negative	Core needle biopsy
TCGA-C8-A137		Breast	NA	No	FEMALE	NA	-12729	NA	NA	379	ASIAN	C8	A137	03ab1e9f-4918-404d-b178-3a4fd929c5e8	No	YES	C50.9	8500-03-01	C50.9	0	34	2010	NOT HISPANIC OR LATINO	TUMOR FREE	YES	2			Left	NA	Axillary lymph node dissection alone		Modified Radical Mastectomy				Infiltrating Ductal Carcinoma		Pre (<6 months since LMP AND no prior bilateral ovariectomy AND not on estrogen replacement)	Negative				3+		Negative	Core needle biopsy
TCGA-C8-A138		Breast	NA	No	FEMALE	NA	-20053	NA	NA	380	ASIAN	C8	A138	b6c286c6-2755-419b-87d3-59c7feda9653	No	YES	C50.9	8500-03-01	C50.9	0	54	2010	NOT HISPANIC OR LATINO	TUMOR FREE	YES	2			Left	NA	Axillary lymph node dissection alone		Modified Radical Mastectomy				Infiltrating Ductal Carcinoma		Post (prior bilateral ovariectomy OR >12 mo since LMP with no prior hysterectomy)	Negative				2+		Negative	Core needle biopsy
TCGA-C8-A1HE		Breast	NA	No	FEMALE	NA	NA	NA	NA	375	ASIAN	C8	A1HE	b26d41cd-393b-4cd4-8925-a9488f7de576	No	YES	C50.9	8500-03-01	C50.9	0	59	2010	NOT HISPANIC OR LATINO	TUMOR FREE	YES	5			Right	NA	Axillary lymph node dissection alone		Other			Patey's Surgery	Infiltrating Ductal Carcinoma		Post (prior bilateral ovariectomy OR >12 mo since LMP with no prior hysterectomy)	Positive	NO			2+		Negative	Other method, specify:	Patey's Surgery
TCGA-C8-A1HF		Breast	NA	No	FEMALE	NA	NA	NA	NA	332	ASIAN	C8	A1HF	a2453bcb-90f2-4505-949d-a89cf4bfc9b8	No	YES	C50.9	8500-03-01	C50.9	0	48	2010	NOT HISPANIC OR LATINO	TUMOR FREE	YES	12			Left	NA	Axillary lymph node dissection alone		Other			Patey's Surgery	Infiltrating Ductal Carcinoma		Pre (<6 months since LMP AND no prior bilateral ovariectomy AND not on estrogen replacement)	Positive	NO			3+		Negative	Other method, specify:	Patey's Surgery
TCGA-C8-A1HG		Breast	NA	No	FEMALE	NA	NA	NA	NA	345	ASIAN	C8	A1HG	0c23c380-363c-474d-b64c-b47f612a8225	No	YES	C50.9	8500-03-01	C50.9	0	50	2010	NOT HISPANIC OR LATINO	TUMOR FREE	NO	NA			Right	NA	Axillary lymph node dissection alone		Other			Patey's Surgery	Infiltrating Ductal Carcinoma		Pre (<6 months since LMP AND no prior bilateral ovariectomy AND not on estrogen replacement)	Positive	NO			1+		Negative	Other method, specify:	Patey's Surgery
TCGA-C8-A1HI		Breast	NA	No	FEMALE	NA	NA	NA	NA	343	ASIAN	C8	A1HI	444374f8-9282-439c-af00-0f828edcbff3	Yes	YES	C50.9	8500-03-01	C50.9	0	40	2010	NOT HISPANIC OR LATINO	TUMOR FREE	YES	6			Right	NA	Axillary lymph node dissection alone		Other			Patey's Surgery	Infiltrating Ductal Carcinoma		Pre (<6 months since LMP AND no prior bilateral ovariectomy AND not on estrogen replacement)	Positive				1+		Negative	Other method, specify:	Patey's Surgery
TCGA-C8-A1HJ		Breast	NA	No	FEMALE	NA	-19629	NA	NA	NA	ASIAN	C8	A1HJ	a855c228-a263-44df-87a0-cbc32187e3f5	No	YES	C50.9	8500-03-01	C50.9	0	53	2010	NOT HISPANIC OR LATINO	TUMOR FREE	YES	10			Right	NA	Axillary lymph node dissection alone		Other			Patey's Surgery	Infiltrating Ductal Carcinoma		Peri (6-12 months since last menstrual period)	Negative						Negative	Tumor resection
TCGA-C8-A1HK		Breast	NA	No	FEMALE	NA	NA	NA	NA	366	ASIAN	C8	A1HK	52c35691-efca-42f5-a03e-02c9f872275c	No	YES	C50.9	8500-03-01	C50.9	0	53	2010	NOT HISPANIC OR LATINO	TUMOR FREE	YES	8			Right	NA	Axillary lymph node dissection alone		Other			Patey's Surgery	Infiltrating Ductal Carcinoma		Peri (6-12 months since last menstrual period)	Negative				3+		Negative	Other method, specify:	Patey's Surgery
TCGA-C8-A1HL		Breast	NA	Yes	FEMALE	NA	NA	NA	NA	317	ASIAN	C8	A1HL	a8a199c9-d781-4e6c-af8c-c85d60c7cd40	No	YES	C50.9	8480-03-01	C50.9	0	38	2010	NOT HISPANIC OR LATINO	TUMOR FREE	YES	9			Left	NA	Axillary lymph node dissection alone		Other			Patey's Surgery	Other, specify	Infiltrating Mucinous-papillary ductal carcinoma	Pre (<6 months since LMP AND no prior bilateral ovariectomy AND not on estrogen replacement)	Negative				2+		Negative	Other method, specify:	Patey's Surgery
TCGA-C8-A1HL		Breast	NA	Yes	FEMALE	NA	NA	NA	NA	317	ASIAN	C8	A1HL	a8a199c9-d781-4e6c-af8c-c85d60c7cd40	No	YES	C50.9	8480-03-01	C50.9	0	38	2010	NOT HISPANIC OR LATINO	TUMOR FREE	YES	9			Left	NA	Axillary lymph node dissection alone		Other			Patey's Surgery	Other, specify	Infiltrating Mucinous-papillary ductal carcinoma	Pre (<6 months since LMP AND no prior bilateral ovariectomy AND not on estrogen replacement)	Negative				2+		Negative	Other method, specify:	Patey's Surgery
TCGA-C8-A1HM		Breast	NA	No	FEMALE	NA	-27063	NA	NA	375	ASIAN	C8	A1HM	8b525ec6-d24b-49d4-bfcb-b354de4dae7c	No	YES	C50.9	8500-03-01	C50.9	0	74	2010	NOT HISPANIC OR LATINO	TUMOR FREE	NO	NA			Left	NA	Axillary lymph node dissection alone		Modified Radical Mastectomy				Infiltrating Ductal Carcinoma		Post (prior bilateral ovariectomy OR >12 mo since LMP with no prior hysterectomy)	Positive				1+		Negative	Core needle biopsy
TCGA-C8-A1HN		Breast	NA	No	FEMALE	NA	-20712	NA	NA	394	ASIAN	C8	A1HN	86a18ae0-dfb1-49c3-b5c4-67ec331d6e40	No	YES	C50.9	8500-03-01	C50.9	0	56	2010	NOT HISPANIC OR LATINO	TUMOR FREE	NO	NA			Left	NA	Axillary lymph node dissection alone		Modified Radical Mastectomy				Infiltrating Ductal Carcinoma		Post (prior bilateral ovariectomy OR >12 mo since LMP with no prior hysterectomy)	Positive				2+		Negative	Core needle biopsy
TCGA-C8-A1HO		Breast	NA	No	FEMALE	NA	-12715	NA	NA	375	ASIAN	C8	A1HO	b3354b72-2637-4edc-9a95-e55801d3ac13	No	YES	C50.9	8500-03-01	C50.9	0	34	2010	NOT HISPANIC OR LATINO	TUMOR FREE	NO	NA			Left Upper Inner Quadrant	NA							Infiltrating Ductal Carcinoma		Pre (<6 months since LMP AND no prior bilateral ovariectomy AND not on estrogen replacement)	Positive						Negative	Tumor resection
TCGA-C8-A26V		Breast	NA	No	FEMALE	NA	-17468	NA	NA	616	ASIAN	C8	A26V	89414e79-7f89-42d9-8228-101b5bf2f31f	No	YES	C50.9	8500-03-01	C50.9	0	47	2010	NOT HISPANIC OR LATINO	TUMOR FREE	NO	NA			Right	NA			Modified Radical Mastectomy				Infiltrating Ductal Carcinoma		Peri (6-12 months since last menstrual period)	Positive						Negative	Other method, specify:	Modified Radical Masectomy
TCGA-C8-A26W		Breast	NA	No	FEMALE	NA	-21391	NA	NA	381	ASIAN	C8	A26W	ff0f875f-113a-4c0f-8c0a-4259cd496e6d	No	YES	C50.9	8500-03-01	C50.9	0	58	2010	NOT HISPANIC OR LATINO	TUMOR FREE	NO	NA			Left Upper Outer Quadrant	NA			Modified Radical Mastectomy				Infiltrating Ductal Carcinoma		Post (prior bilateral ovariectomy OR >12 mo since LMP with no prior hysterectomy)	Positive				2+		Negative	Tumor resection
TCGA-C8-A26X		Breast	NA	No	FEMALE	NA	-21463	NA	NA	376	ASIAN	C8	A26X	70ab4f23-23c4-409f-a5cc-18a010c3a24e	No	YES	C50.9	8500-03-01	C50.9	0	58	2010	NOT HISPANIC OR LATINO	TUMOR FREE	NO	NA			Right Upper Outer Quadrant	NA			Modified Radical Mastectomy				Infiltrating Ductal Carcinoma		Post (prior bilateral ovariectomy OR >12 mo since LMP with no prior hysterectomy)	Negative				1+		Negative	Tumor resection
TCGA-C8-A26Y		Breast	NA	No	FEMALE	NA	-32872	NA	NA	0	ASIAN	C8	A26Y	4d51159f-ab2f-40e3-a363-847c3654431e	No	YES	C50.9	8500-03-01	C50.9	0	90	2010	NOT HISPANIC OR LATINO	TUMOR FREE	NO	NA			Left Upper Outer Quadrant	NA			Modified Radical Mastectomy				Infiltrating Ductal Carcinoma		Post (prior bilateral ovariectomy OR >12 mo since LMP with no prior hysterectomy)	Negative				1+		Negative	Tumor resection
TCGA-C8-A26Z		Breast	NA	No	FEMALE	NA	NA	NA	NA	470	ASIAN	C8	A26Z	dc11b1c7-1f00-4813-b4b5-ecf776b2eb37	No	YES	C50.9	8500-03-01	C50.9	0	59	2010	NOT HISPANIC OR LATINO	TUMOR FREE	NO	NA			Right Upper Inner Quadrant	NA			Other			Patey's Surgery	Infiltrating Ductal Carcinoma		Post (prior bilateral ovariectomy OR >12 mo since LMP with no prior hysterectomy)	Positive				1+		Negative	Other method, specify:	Patey's Surgery
TCGA-C8-A273		Breast	NA	No	FEMALE	NA	NA	NA	NA	513	ASIAN	C8	A273	5a5f0f48-2b13-4e78-b130-901b85d9a7f3	No	YES	C50.9	8500-03-01	C50.9	0	29	2010	NOT HISPANIC OR LATINO	TUMOR FREE	YES	7			Right Upper Inner Quadrant	NA	Axillary lymph node dissection alone		Other			Patey's Surgery	Infiltrating Ductal Carcinoma		Pre (<6 months since LMP AND no prior bilateral ovariectomy AND not on estrogen replacement)	Positive						Negative	Other method, specify:	Patey's Surgery
TCGA-C8-A274		Breast	NA	No	FEMALE	NA	-23337	NA	NA	508	ASIAN	C8	A274	dbcad60f-86c7-41e3-b0ae-baa39c9f83dd	No	YES	C50.9	8500-03-01	C50.9	0	63	2010	NOT HISPANIC OR LATINO	TUMOR FREE	NO	NA			Right	NA			Other			Patey's Surgery	Infiltrating Ductal Carcinoma		Post (prior bilateral ovariectomy OR >12 mo since LMP with no prior hysterectomy)	Positive				1+		Negative	Other method, specify:	Patey's Surgery
TCGA-C8-A275		Breast	NA	No	FEMALE	NA	-20774	NA	NA	NA	ASIAN	C8	A275	ce887e90-0660-4f44-a3a4-b3b894cb7eda	No	YES	C50.9	8500-03-01	C50.9	0	56	2010	NOT HISPANIC OR LATINO	TUMOR FREE	NO	NA			Left Upper Outer Quadrant	NA			Other			Patey's Surgery	Infiltrating Ductal Carcinoma		Post (prior bilateral ovariectomy OR >12 mo since LMP with no prior hysterectomy)							Negative	Tumor resection
TCGA-C8-A278		Breast	NA	No	FEMALE	NA	-22598	NA	NA	297	ASIAN	C8	A278	65077db7-dd59-4362-9d28-d5a9154e9be0	No	YES	C50.9	8500-03-01	C50.9	0	61	2010	NOT HISPANIC OR LATINO	TUMOR FREE	NO	NA			Left	NA			Other			Patey's Surgery	Infiltrating Ductal Carcinoma		Post (prior bilateral ovariectomy OR >12 mo since LMP with no prior hysterectomy)	Negative				3+		Negative	Other method, specify:	Patey's Surgery
TCGA-C8-A27A		Breast	NA	No	FEMALE	NA	-17779	NA	NA	747	ASIAN	C8	A27A	3b1f7e48-216d-47de-ba79-db350f52bff0	No	YES	C50.9	8500-03-01	C50.9	0	48	2010	NOT HISPANIC OR LATINO	TUMOR FREE	NO	NA			Right Upper Outer Quadrant	NA			Modified Radical Mastectomy				Infiltrating Ductal Carcinoma		Peri (6-12 months since last menstrual period)	Positive				1+		Negative	Tumor resection
TCGA-C8-A27B		Breast	NA	No	FEMALE	NA	-17763	NA	NA	439	ASIAN	C8	A27B	f0d8a1fe-e313-44f1-99cc-b965cbeeff0e	No	YES	C50.9	8500-03-01	C50.9	0	48	2011	NOT HISPANIC OR LATINO	TUMOR FREE	NO	NA			Left	NA			Modified Radical Mastectomy				Infiltrating Ductal Carcinoma		Peri (6-12 months since last menstrual period)	Negative						Negative	Tumor resection
TCGA-C8-A3M7		Breast	NA	No	FEMALE	NA	-22096	NA	NA	#NAME?	ASIAN	C8	A3M7	959FF069-8A49-4C9B-85C2-5291CAC0ACFF	No	YES	C50.9	8520-03-01	C50.9	0	60	2010	NOT HISPANIC OR LATINO	TUMOR FREE	YES	6			Left Upper Inner Quadrant	NA	Axillary lymph node dissection alone		Modified Radical Mastectomy				Infiltrating Lobular Carcinoma		Post (prior bilateral ovariectomy OR >12 mo since LMP with no prior hysterectomy)	Negative	NO					Negative	Tumor resection
TCGA-C8-A3M8		Breast	NA	No	FEMALE	NA	-24877	NA	NA	394	ASIAN	C8	A3M8	C1E704D6-A33B-4891-90BD-992B0040C075	No	YES	C50.9	8520-03-01	C50.9	0	68	2011	NOT HISPANIC OR LATINO	TUMOR FREE	YES	NA			Right Upper Outer Quadrant	NA	Axillary lymph node dissection alone		Modified Radical Mastectomy				Infiltrating Lobular Carcinoma		Post (prior bilateral ovariectomy OR >12 mo since LMP with no prior hysterectomy)	Positive	NO			3+		Negative	Tumor resection
TCGA-C8-A8HP		Breast	NA	No	FEMALE	NA	-21613	NA	NA	396	ASIAN	C8	A8HP	8DB69F1D-72E2-40BA-AD8A-CF228499840D	No	YES	C50.9	8575-03-01	C50.9	0	59	2013	NOT HISPANIC OR LATINO	TUMOR FREE	YES	9			Left Upper Outer Quadrant	NA	Axillary lymph node dissection alone		Modified Radical Mastectomy				Metaplastic Carcinoma		Post (prior bilateral ovariectomy OR >12 mo since LMP with no prior hysterectomy)	Negative						Negative	Core needle biopsy
TCGA-C8-A8HQ		Breast	NA	No	FEMALE	NA	-19432	NA	NA	380	ASIAN	C8	A8HQ	6951FE6A-D7D1-4F41-85AF-76655B5D1F62	No	YES	C50.9	8480-03-01	C50.9	0	53	2013	NOT HISPANIC OR LATINO	TUMOR FREE	YES	7			Left	NA	Axillary lymph node dissection alone		Modified Radical Mastectomy				Mucinous Carcinoma		Post (prior bilateral ovariectomy OR >12 mo since LMP with no prior hysterectomy)	Positive	NO					Negative	Core needle biopsy
TCGA-C8-A8HR		Breast	NA	No	FEMALE	NA	-17921	NA	NA	408	ASIAN	C8	A8HR	DCB68327-1537-4CA6-81DE-3910D0663CB8	No	YES	C50.9	8520-03-01	C50.9	0	49	2013	NOT HISPANIC OR LATINO	TUMOR FREE	YES	8			Right	NA	Axillary lymph node dissection alone		Modified Radical Mastectomy				Infiltrating Lobular Carcinoma		Peri (6-12 months since last menstrual period)		NO					Negative	Core needle biopsy
TCGA-C8-A9FZ		Breast	NA	No	FEMALE	NA	-18038	NA	NA	592	WHITE	C8	A9FZ	726C6892-0DCE-4869-A7A7-CC44C26FE843	No	YES	C50.9	8524-03-01	C50.9	0	49	2013	NOT HISPANIC OR LATINO	TUMOR FREE	YES	10			Left	NA	Axillary lymph node dissection alone		Modified Radical Mastectomy				Mixed Histology (please specify)	Infiltrating Tubulo-Lobular Carcinoma	Pre (<6 months since LMP AND no prior bilateral ovariectomy AND not on estrogen replacement)		NO					Negative	Core needle biopsy
TCGA-D8-A13Y		Breast	NA	No	FEMALE	NA	-19028	NA	NA	1728	WHITE	D8	A13Y	17f275c1-a0d4-487d-8f02-ea279584b4cd	No	YES	C50.9	8500-03-01	C50.9	0	52	2010	NOT HISPANIC OR LATINO	TUMOR FREE		6	manual counting	manual counting	Right Upper Outer Quadrant	NA	Axillary lymph node dissection alone		Modified Radical Mastectomy				Infiltrating Ductal Carcinoma		Post (prior bilateral ovariectomy OR >12 mo since LMP with no prior hysterectomy)	Positive	NO			1+		Negative	Core needle biopsy
TCGA-D8-A13Z		Breast	NA	No	FEMALE	NA	-18942	NA	NA	635	WHITE	D8	A13Z	5a17dcd9-5ced-4a69-8069-23c7fd0649d1	No	YES	C50.9	8500-03-01	C50.9	0	51	2010	NOT HISPANIC OR LATINO		YES	11			Right Lower Outer Quadrant	NA	Axillary lymph node dissection alone		Modified Radical Mastectomy				Infiltrating Ductal Carcinoma		Post (prior bilateral ovariectomy OR >12 mo since LMP with no prior hysterectomy)	Negative				1+		Negative	Fine needle aspiration biopsy
TCGA-D8-A140		Breast	NA	No	FEMALE	NA	-22900	NA	NA	403	WHITE	D8	A140	2585edbd-3488-4100-a4ab-a161252a31ee	No	YES	C50.9	8500-03-01	C50.9	0	62	2010	NOT HISPANIC OR LATINO		YES	15	manual counting	manual counting	Left Upper Outer QuadrantLeft	NA	Axillary lymph node dissection alone		Modified Radical Mastectomy				Infiltrating Ductal Carcinoma		Post (prior bilateral ovariectomy OR >12 mo since LMP with no prior hysterectomy)	Positive	NO			3+		Negative	Core needle biopsy
TCGA-D8-A141		Breast	NA	No	FEMALE	NA	-14626	NA	NA	626	WHITE	D8	A141	42f6f503-4cf6-4a8e-b5fe-b44bccf6b38b	No	YES	C50.9	8500-03-01	C50.9	0	40	2010	NOT HISPANIC OR LATINO		YES	15	manual counting	manual counting	Right	NA	Axillary lymph node dissection alone		Modified Radical Mastectomy				Infiltrating Ductal Carcinoma		Indeterminate (neither Pre or Postmenopausal)	Positive				1+		Negative	Fine needle aspiration biopsy
TCGA-D8-A142		Breast	NA	No	FEMALE	NA	-27313	NA	NA	425	WHITE	D8	A142	ccb22ecc-6e18-44b8-ad48-6ab51314b16e	No	YES	C50.9	8500-03-01	C50.9	0	74	2010	NOT HISPANIC OR LATINO	TUMOR FREE	YES	14			Left Lower Outer QuadrantLeft	NA	Axillary lymph node dissection alone		Modified Radical Mastectomy				Infiltrating Ductal Carcinoma		Post (prior bilateral ovariectomy OR >12 mo since LMP with no prior hysterectomy)	Negative	NO			2+		Negative	Core needle biopsy		Negative
TCGA-D8-A143		Breast	NA	No	FEMALE	NA	-18984	NA	NA	431	WHITE	D8	A143	1c40b84e-a0e3-429f-a48c-21566cf881c0	No	YES	C50.9	8500-03-01	C50.9	0	51	2010	NOT HISPANIC OR LATINO	TUMOR FREE	YES	11			Left Lower Inner Quadrant	NA	Axillary lymph node dissection alone		Modified Radical Mastectomy				Infiltrating Ductal Carcinoma		Post (prior bilateral ovariectomy OR >12 mo since LMP with no prior hysterectomy)	Negative	NO			1+		Negative	Core needle biopsy
TCGA-D8-A145		Breast	NA	No	FEMALE	NA	-29280	NA	NA	410	WHITE	D8	A145	4958c36f-1dc7-4f14-9dec-36e14107dbe3	No	YES	C50.9	8500-03-01	C50.9	0	80	2010	NOT HISPANIC OR LATINO	TUMOR FREE	YES	7	manual counting	manual counting	Right Upper Inner QuadrantRight	NA	Sentinel lymph node biopsy plus axillary dissection		Simple Mastectomy				Infiltrating Ductal Carcinoma		Post (prior bilateral ovariectomy OR >12 mo since LMP with no prior hysterectomy)	Positive	NO			2+		Negative	Core needle biopsy		Negative
TCGA-D8-A146		Breast	NA	Yes	FEMALE	NA	-20861	NA	NA	643	WHITE	D8	A146	03da7a65-fa2f-42cb-a709-5fe8736f21d3	Yes	YES	C50.9	8500-03-01	C50.9	0	57	2010	NOT HISPANIC OR LATINO		YES	11	manual counting	manual counting	Right Upper Outer QuadrantRight	NA	Axillary lymph node dissection alone		Modified Radical Mastectomy				Infiltrating Ductal Carcinoma		Post (prior bilateral ovariectomy OR >12 mo since LMP with no prior hysterectomy)	Positive	NO			1+		Negative	Fine needle aspiration biopsy
TCGA-D8-A146		Breast	NA	Yes	FEMALE	NA	-20861	NA	NA	643	WHITE	D8	A146	03da7a65-fa2f-42cb-a709-5fe8736f21d3	Yes	YES	C50.9	8500-03-01	C50.9	0	57	2010	NOT HISPANIC OR LATINO		YES	11	manual counting	manual counting	Right Upper Outer QuadrantRight	NA	Axillary lymph node dissection alone		Modified Radical Mastectomy				Infiltrating Ductal Carcinoma		Post (prior bilateral ovariectomy OR >12 mo since LMP with no prior hysterectomy)	Positive	NO			1+		Negative	Fine needle aspiration biopsy
TCGA-D8-A147		Breast	NA	No	FEMALE	NA	-16736	NA	NA	584	WHITE	D8	A147	fc18d029-9be2-4fa0-9aef-6d647dc55f0b	No	YES	C50.9	8500-03-01	C50.9	0	45	2010	NOT HISPANIC OR LATINO		YES	1			Right Lower Outer Quadrant	NA	Sentinel node biopsy alone		Lumpectomy				Infiltrating Ductal Carcinoma		Indeterminate (neither Pre or Postmenopausal)	Negative						Negative	Tumor resection
TCGA-D8-A1J8		Breast	NA	No	FEMALE	NA	-28444	NA	NA	431	WHITE	D8	A1J8	62d70067-ff77-4f95-8b69-f537abaf74ce	No	YES	C50.9	8500-03-01	C50.9	0	77	2010	NOT HISPANIC OR LATINO	TUMOR FREE		16			Right Upper Outer Quadrant	NA	Axillary lymph node dissection alone		Modified Radical Mastectomy				Infiltrating Ductal Carcinoma		Post (prior bilateral ovariectomy OR >12 mo since LMP with no prior hysterectomy)	Positive						Negative	Fine needle aspiration biopsy
TCGA-D8-A1J9		Breast	NA	No	FEMALE	NA	-17879	NA	NA	532	WHITE	D8	A1J9	d5e9a403-88ce-40fc-bb85-80cf3f8ff6bc	No	YES	C50.9	8500-03-01	C50.9	0	48	2010	NOT HISPANIC OR LATINO	TUMOR FREE		6	manual counting	manual counting	Left Upper Outer Quadrant	NA	Axillary lymph node dissection alone		Modified Radical Mastectomy				Infiltrating Ductal Carcinoma		Post (prior bilateral ovariectomy OR >12 mo since LMP with no prior hysterectomy)	Negative				3+		Negative	Fine needle aspiration biopsy
TCGA-D8-A1JA		Breast	NA	No	FEMALE	NA	-21918	NA	NA	502	WHITE	D8	A1JA	9ced0c70-c46c-4f98-8f48-840defe4b8b1	No	YES	C50.9	8500-03-01	C50.9	0	60	2010	NOT HISPANIC OR LATINO	TUMOR FREE	NO	NA	manual counting	manual counting	Left Upper Outer Quadrant	NA	No axillary staging		Modified Radical Mastectomy				Infiltrating Ductal Carcinoma		Post (prior bilateral ovariectomy OR >12 mo since LMP with no prior hysterectomy)	Negative	NO			3+		Negative	Other method, specify:	intraoperative examination
TCGA-D8-A1JB		Breast	NA	No	FEMALE	NA	-19822	NA	NA	1688	WHITE	D8	A1JB	dd96a9c7-899c-47cd-a0f9-b149ed07a5d6	No	YES	C50.9	8500-03-01	C50.9	0	54	2010	NOT HISPANIC OR LATINO	TUMOR FREE	YES	8	manual counting	manual counting	Right Upper Outer Quadrant	NA	Axillary lymph node dissection alone		Modified Radical Mastectomy				Infiltrating Ductal Carcinoma		Post (prior bilateral ovariectomy OR >12 mo since LMP with no prior hysterectomy)	Positive	NO			2+		Negative	Fine needle aspiration biopsy		Positive
TCGA-D8-A1JC		Breast	NA	No	FEMALE	NA	-21898	NA	NA	480	WHITE	D8	A1JC	02e6f999-24f2-4ad2-9b92-df3ee2b082e5	No	YES	C50.9	8500-03-01	C50.9	0	59	2010	NOT HISPANIC OR LATINO	TUMOR FREE	YES	11			Left Upper Outer Quadrant	NA	Axillary lymph node dissection alone		Modified Radical Mastectomy				Infiltrating Ductal Carcinoma		Post (prior bilateral ovariectomy OR >12 mo since LMP with no prior hysterectomy)	Positive	NO			1+		Negative	Other method, specify:	intraoperative examination
TCGA-D8-A1JD		Breast	NA	No	FEMALE	NA	-15166	NA	NA	552	WHITE	D8	A1JD	530ad151-703d-4638-851f-0b5111ff318b	No	YES	C50.9	8500-03-01	C50.9	0	41	2010	NOT HISPANIC OR LATINO	TUMOR FREE		14	manual counting	manual counting	Left Upper Outer Quadrant	NA	Axillary lymph node dissection alone		Modified Radical Mastectomy				Infiltrating Ductal Carcinoma		Pre (<6 months since LMP AND no prior bilateral ovariectomy AND not on estrogen replacement)	Positive				1+		Negative	Core needle biopsy
TCGA-D8-A1JE		Breast	NA	No	FEMALE	NA	-22683	NA	NA	575	WHITE	D8	A1JE	115bc72c-116f-40c1-be9b-e3dd7650efae	No	YES	C50.9	8500-03-01	C50.9	0	62	2010	NOT HISPANIC OR LATINO	TUMOR FREE	YES	10	manual counting	manual counting	Left Upper Outer Quadrant	NA	Axillary lymph node dissection alone		Modified Radical Mastectomy				Infiltrating Ductal Carcinoma		Post (prior bilateral ovariectomy OR >12 mo since LMP with no prior hysterectomy)	Positive	NO			1+		Negative	Fine needle aspiration biopsy
TCGA-D8-A1JF		Breast	NA	No	FEMALE	NA	-29199	NA	NA	366	WHITE	D8	A1JF	dcd5e079-813a-4c1a-b320-0931468d2bbc	No	YES	C50.9	8500-03-01	C50.9	0	79	2010	NOT HISPANIC OR LATINO	TUMOR FREE	YES	25			Left Upper Outer Quadrant	NA	Axillary lymph node dissection alone		Modified Radical Mastectomy				Infiltrating Ductal Carcinoma		Post (prior bilateral ovariectomy OR >12 mo since LMP with no prior hysterectomy)	Negative	NO			1+		Negative	Other method, specify:	intraoperative examination
TCGA-D8-A1JG		Breast	NA	No	FEMALE	NA	-22878	NA	NA	1612	WHITE	D8	A1JG	7f2a63e6-64d5-4be1-9814-e8416fc9e688	No	YES	C50.9	8500-03-01	C50.9	0	62	2010	NOT HISPANIC OR LATINO	TUMOR FREE	YES	1			Right Upper Outer Quadrant	NA	Sentinel node biopsy alone		Lumpectomy				Infiltrating Ductal Carcinoma		Post (prior bilateral ovariectomy OR >12 mo since LMP with no prior hysterectomy)	Negative	NO			2+		Negative	Other method, specify:	intraoperative examination	Negative
TCGA-D8-A1JH		Breast	NA	No	FEMALE	NA	-20497	NA	NA	426	WHITE	D8	A1JH	4d1bf9e6-5837-4aed-b568-92f014ed5a4b	No	YES	C50.9	8500-03-01	C50.9	0	56	2010	NOT HISPANIC OR LATINO	TUMOR FREE	YES	9	manual counting	manual counting	Right Lower Outer Quadrant	NA	Axillary lymph node dissection alone		Modified Radical Mastectomy				Infiltrating Ductal Carcinoma		Post (prior bilateral ovariectomy OR >12 mo since LMP with no prior hysterectomy)	Positive				1+		Negative	Fine needle aspiration biopsy
TCGA-D8-A1JI		Breast	NA	No	FEMALE	NA	-20072	NA	NA	577	WHITE	D8	A1JI	baf2afc8-f16c-488f-947c-efc9083c6bef	No	YES	C50.9	8500-03-01	C50.9	0	54	2010	NOT HISPANIC OR LATINO	TUMOR FREE	YES	22	manual counting	manual counting	Right Upper Outer Quadrant	NA	Axillary lymph node dissection alone		Modified Radical Mastectomy				Infiltrating Ductal Carcinoma		Post (prior bilateral ovariectomy OR >12 mo since LMP with no prior hysterectomy)	Positive	NO					Negative	Fine needle aspiration biopsy
TCGA-D8-A1JJ		Breast	NA	No	FEMALE	NA	-19966	NA	NA	611	WHITE	D8	A1JJ	f7ab565c-83b5-4988-b9be-8a46f65dca8c	No	YES	C50.9	8500-03-01	C50.9	0	54	2010	NOT HISPANIC OR LATINO	TUMOR FREE	YES	1	manual counting	manual counting	Right Upper Inner Quadrant	NA	Sentinel node biopsy alone		Other			breast conserving therapy	Infiltrating Ductal Carcinoma		Post (prior bilateral ovariectomy OR >12 mo since LMP with no prior hysterectomy)	Positive				1+		Negative	Core needle biopsy
TCGA-D8-A1JK		Breast	NA	No	FEMALE	NA	-32872	NA	NA	0	WHITE	D8	A1JK	56203436-8634-4fd0-96b5-ba6be9d87857	No	YES	C50.9	8500-03-01	C50.9	0	90	2010	NOT HISPANIC OR LATINO		YES	13	manual counting	manual counting	Left Upper Inner QuadrantLeft Upper Outer Quadrant	NA	Axillary lymph node dissection alone		Modified Radical Mastectomy				Infiltrating Ductal Carcinoma		Post (prior bilateral ovariectomy OR >12 mo since LMP with no prior hysterectomy)	Positive				1+		Negative	Fine needle aspiration biopsy
TCGA-D8-A1JL		Breast	NA	No	FEMALE	NA	-26484	NA	NA	611	WHITE	D8	A1JL	aa4244a8-0454-4247-a1c3-357fd51746fa	No	YES	C50.9	8500-03-01	C50.9	0	72	2010	NOT HISPANIC OR LATINO	TUMOR FREE	YES	11	manual counting	manual counting	Left Lower Inner Quadrant	NA	Axillary lymph node dissection alone		Modified Radical Mastectomy				Infiltrating Ductal Carcinoma		Post (prior bilateral ovariectomy OR >12 mo since LMP with no prior hysterectomy)	Negative				1+		Negative	Fine needle aspiration biopsy
TCGA-D8-A1JM		Breast	NA	No	FEMALE	NA	-21602	NA	NA	590	WHITE	D8	A1JM	3e775c99-ceda-4246-8d6f-0f58ca5097c8	No	YES	C50.9	8500-03-01	C50.9	0	59	2010	NOT HISPANIC OR LATINO	TUMOR FREE	YES	11	manual counting	manual counting	Right Upper Outer Quadrant	NA	Axillary lymph node dissection alone		Modified Radical Mastectomy				Infiltrating Ductal Carcinoma		Post (prior bilateral ovariectomy OR >12 mo since LMP with no prior hysterectomy)	Negative				1+		Negative	Fine needle aspiration biopsy
TCGA-D8-A1JN		Breast	NA	No	FEMALE	NA	-29331	NA	NA	620	WHITE	D8	A1JN	28911b97-42bf-4189-9961-522fc0aeebc6	No	YES	C50.9	8520-03-01	C50.9	0	80	2010	NOT HISPANIC OR LATINO	TUMOR FREE	YES	13	manual counting	manual counting	Left	NA	Axillary lymph node dissection alone		Modified Radical Mastectomy				Infiltrating Lobular Carcinoma		Post (prior bilateral ovariectomy OR >12 mo since LMP with no prior hysterectomy)	Positive						Negative	Incisional Biopsy		Negative
TCGA-D8-A1JP		Breast	NA	No	FEMALE	NA	-26862	NA	NA	639	WHITE	D8	A1JP	752f4773-5a12-4485-a1f6-896e148ddf4d	No	YES	C50.9	8500-03-01	C50.9	0	73	2010	NOT HISPANIC OR LATINO		YES	1	manual counting	manual counting	Left Upper Inner Quadrant	NA	Sentinel node biopsy alone		Lumpectomy		Mastectomy NOS		Infiltrating Ductal Carcinoma		Post (prior bilateral ovariectomy OR >12 mo since LMP with no prior hysterectomy)	Positive				1+	Negative	Negative	Fine needle aspiration biopsy
TCGA-D8-A1JS		Breast	NA	No	FEMALE	NA	-28178	NA	NA	371	WHITE	D8	A1JS	0d03055c-186b-418a-b614-e2035757bc3b	No	YES	C50.9	8503-03-01	C50.9	0	77	2010	NOT HISPANIC OR LATINO	TUMOR FREE	YES	13	manual counting	manual counting	Right Upper Outer Quadrant	NA	Axillary lymph node dissection alone		Lumpectomy				Other, specify	papillary	Post (prior bilateral ovariectomy OR >12 mo since LMP with no prior hysterectomy)	Positive	NO			1+		Negative	Other method, specify:	intraoperative examination
TCGA-D8-A1JT		Breast	NA	No	FEMALE	NA	-25677	NA	NA	405	WHITE	D8	A1JT	cd781589-3820-45a2-906b-8d60cd02f3ef	No	YES	C50.9	8523-03-01	C50.9	0	70	2010	NOT HISPANIC OR LATINO	TUMOR FREE	YES	15			Left Lower Outer Quadrant	NA	Axillary lymph node dissection alone		Modified Radical Mastectomy				Other, specify	ductal and papillary	Post (prior bilateral ovariectomy OR >12 mo since LMP with no prior hysterectomy)	Positive	NO			2+		Negative	Fine needle aspiration biopsy		Negative
TCGA-D8-A1JU		Breast	NA	No	FEMALE	NA	-18733	NA	NA	447	WHITE	D8	A1JU	af2a8e2f-2ae1-48bc-bba5-0e2c077c4e48	No	YES	C50.9	8500-03-01	C50.9	0	51	2010	NOT HISPANIC OR LATINO	TUMOR FREE	YES	1	manual counting	manual counting	Left Upper Outer Quadrant	NA	Sentinel node biopsy alone		Simple Mastectomy				Infiltrating Ductal Carcinoma		Post (prior bilateral ovariectomy OR >12 mo since LMP with no prior hysterectomy)	Positive				1+		Negative	Core needle biopsy
TCGA-D8-A1X5		Breast	NA	No	FEMALE	NA	-29734	NA	NA	565	WHITE	D8	A1X5	eb93df3d-9e25-4e4c-9a5d-350f296e5acf	No	YES	C50.9	8500-03-01	C50.9	0	81	2010	NOT HISPANIC OR LATINO	TUMOR FREE	YES	16	manual counting	manual counting	Right Upper Outer QuadrantRight Lower Inner QuadrantRight Lower Outer Quadrant	NA	Axillary lymph node dissection alone		Modified Radical Mastectomy				Infiltrating Ductal Carcinoma		Post (prior bilateral ovariectomy OR >12 mo since LMP with no prior hysterectomy)	Positive				3+		Negative	Fine needle aspiration biopsy
TCGA-D8-A1X6		Breast	NA	No	FEMALE	NA	-29256	NA	NA	541	WHITE	D8	A1X6	42e47f3a-dff7-41e4-8f84-146d97e8ab72	No	YES	C50.9	8500-03-01	C50.9	0	80	2010	NOT HISPANIC OR LATINO	TUMOR FREE	YES	7	manual counting	manual counting	Left Upper Inner QuadrantLeft Upper Outer Quadrant	NA	Axillary lymph node dissection alone		Modified Radical Mastectomy				Infiltrating Ductal Carcinoma		Post (prior bilateral ovariectomy OR >12 mo since LMP with no prior hysterectomy)	Positive				1+		Negative	Fine needle aspiration biopsy
TCGA-D8-A1X7		Breast	NA	No	FEMALE	NA	-14858	NA	NA	509	WHITE	D8	A1X7	cdab777e-62de-4d51-92af-b6eb089c111f	No	YES	C50.9	8503-03-01	C50.9	0	40	2010	NOT HISPANIC OR LATINO		YES	3	manual counting	manual counting	Right Upper Outer Quadrant	NA	Axillary lymph node dissection alone		Simple Mastectomy				Other, specify	Ductal partially papillary	Pre (<6 months since LMP AND no prior bilateral ovariectomy AND not on estrogen replacement)	Positive						Negative	Fine needle aspiration biopsy
TCGA-D8-A1X8		Breast	NA	No	FEMALE	NA	-22995	NA	NA	783	WHITE	D8	A1X8	8624354c-af25-423c-9c71-48a5dd821097	No	YES	C50.9	8520-03-01	C50.9	0	62	2010	NOT HISPANIC OR LATINO	TUMOR FREE	YES	11	% IHC	%IHC	Left Lower Outer Quadrant	NA	Axillary lymph node dissection alone		Modified Radical Mastectomy				Infiltrating Lobular Carcinoma		Post (prior bilateral ovariectomy OR >12 mo since LMP with no prior hysterectomy)	Indeterminate	NO					Negative	Fine needle aspiration biopsy
TCGA-D8-A1X9		Breast	NA	No	FEMALE	NA	-24417	NA	NA	727	WHITE	D8	A1X9	34a74805-300c-4773-ab59-2085fcc2e6cc	No	YES	C50.9	8500-03-01	C50.9	0	66	2010	NOT HISPANIC OR LATINO	TUMOR FREE	YES	23	% IHC	%IHC	Left Lower Outer Quadrant	NA	Axillary lymph node dissection alone		Modified Radical Mastectomy				Infiltrating Ductal Carcinoma		Post (prior bilateral ovariectomy OR >12 mo since LMP with no prior hysterectomy)	Positive	NO						Core needle biopsy		Negative
TCGA-D8-A1XA		Breast	NA	No	FEMALE	NA	-23387	NA	NA	839	WHITE	D8	A1XA	739cb132-51e9-41be-8064-311a13da0d74	No	YES	C50.9	8500-03-01	C50.9	0	64	2010	NOT HISPANIC OR LATINO	TUMOR FREE	YES	1	% IHC	%IHC	Left Upper Outer Quadrant	NA	Sentinel node biopsy alone		Lumpectomy				Infiltrating Ductal Carcinoma		Post (prior bilateral ovariectomy OR >12 mo since LMP with no prior hysterectomy)	Positive	NO			2+		Negative	Other method, specify:	intraoperative examination
TCGA-D8-A1XB		Breast	NA	No	FEMALE	NA	-22976	NA	NA	552	WHITE	D8	A1XB	d2694b09-7844-4496-865c-5d3d8cd03330	No	YES	C50.9	8500-03-01	C50.9	0	62	2010	NOT HISPANIC OR LATINO	TUMOR FREE	YES	10	% IHC	%IHC	Right Upper Outer Quadrant	NA	Axillary lymph node dissection alone		Modified Radical Mastectomy				Infiltrating Ductal Carcinoma		Post (prior bilateral ovariectomy OR >12 mo since LMP with no prior hysterectomy)	Positive	NO			1+		Negative	Core needle biopsy
TCGA-D8-A1XC		Breast	NA	No	FEMALE	NA	-31220	NA	NA	#NAME?	WHITE	D8	A1XC	ee14e049-b891-4dda-a730-8ce99bd93baf	No	YES	C50.9	8480-03-01	C50.9	0	85	2010	NOT HISPANIC OR LATINO	TUMOR FREE	YES	20	% IHC	%IHC	Right Upper Inner Quadrant	NA	Axillary lymph node dissection alone		Modified Radical Mastectomy				Mucinous Carcinoma		Post (prior bilateral ovariectomy OR >12 mo since LMP with no prior hysterectomy)	Positive	NO			1+		Negative	Other method, specify:	intraoperative examination
TCGA-D8-A1XD		Breast	NA	No	FEMALE	NA	-13510	NA	NA	522	WHITE	D8	A1XD	c4699748-f01d-4b30-9c74-1ca77fb84ac1	No	YES	C50.9	8500-03-01	C50.9	0	36	2010	NOT HISPANIC OR LATINO	TUMOR FREE	YES	18	% IHC	%IHC	Left Upper Outer Quadrant	NA	Axillary lymph node dissection alone		Modified Radical Mastectomy				Infiltrating Ductal Carcinoma		Pre (<6 months since LMP AND no prior bilateral ovariectomy AND not on estrogen replacement)	Positive	NO			1+		Negative
TCGA-D8-A1XF		Breast	NA	No	FEMALE	NA	-16787	NA	NA	463	WHITE	D8	A1XF	6f6afd31-b5dd-48ab-b18f-6390ba18a5f0	No	YES	C50.9	8500-03-01	C50.9	0	45	2010	NOT HISPANIC OR LATINO	TUMOR FREE	YES	8	% IHC	%IHC	Left Upper Outer Quadrant	NA	Axillary lymph node dissection alone		Modified Radical Mastectomy				Infiltrating Ductal Carcinoma		Pre (<6 months since LMP AND no prior bilateral ovariectomy AND not on estrogen replacement)	Positive	NO			1+			Other method, specify:	intraoperative examination
TCGA-D8-A1XG		Breast	NA	No	FEMALE	NA	-31748	NA	NA	448	WHITE	D8	A1XG	de531604-bd1a-49df-96c2-6de3ae703f1d	No	YES	C50.9	8500-03-01	C50.9	0	86	2010	NOT HISPANIC OR LATINO	TUMOR FREE	YES	2	% IHC		Right Upper Inner Quadrant	NA	Axillary lymph node dissection alone		Modified Radical Mastectomy				Infiltrating Ductal Carcinoma		Post (prior bilateral ovariectomy OR >12 mo since LMP with no prior hysterectomy)	Negative	YES					Negative	Other method, specify:	intraoperative examination
TCGA-D8-A1XJ		Breast	NA	No	FEMALE	NA	-27967	NA	NA	664	WHITE	D8	A1XJ	cc510968-fe52-4109-a79f-74f216b48c78	No	YES	C50.9	8523-03-01	C50.9	0	76	2010	NOT HISPANIC OR LATINO	TUMOR FREE	YES	43	manual counting	manual counting	Left Upper Outer QuadrantLeft Lower Outer Quadrant	NA	Axillary lymph node dissection alone		Modified Radical Mastectomy				Other, specify	Ductal/Mucinous	Post (prior bilateral ovariectomy OR >12 mo since LMP with no prior hysterectomy)	Positive				3+		Negative	Fine needle aspiration biopsy
TCGA-D8-A1XK		Breast	NA	No	FEMALE	NA	-20092	NA	NA	441	WHITE	D8	A1XK	97943d87-fed7-4f14-a0a7-c5bfee64c392	No	YES	C50.9	8500-03-01	C50.9	0	55	2010	NOT HISPANIC OR LATINO	TUMOR FREE	YES	18			Left Lower Inner Quadrant	NA	Axillary lymph node dissection alone		Modified Radical Mastectomy				Infiltrating Ductal Carcinoma		Post (prior bilateral ovariectomy OR >12 mo since LMP with no prior hysterectomy)	Negative						Negative	Fine needle aspiration biopsy
TCGA-D8-A1XL		Breast	NA	No	FEMALE	NA	-12668	NA	NA	606	WHITE	D8	A1XL	2b19a6b4-7a17-4452-b4aa-6fc18adc0c3c	No	YES	C50.9	8500-03-01	C50.9	0	34	2010	NOT HISPANIC OR LATINO	TUMOR FREE	YES	13	manual counting	manual counting	Left Upper Outer Quadrant	NA	Axillary lymph node dissection alone		Lumpectomy				Infiltrating Ductal Carcinoma		Pre (<6 months since LMP AND no prior bilateral ovariectomy AND not on estrogen replacement)	Positive				2+		Negative	Fine needle aspiration biopsy		Negative
TCGA-D8-A1XM		Breast	NA	No	FEMALE	NA	-21056	NA	NA	538	WHITE	D8	A1XM	92529232-8504-4541-b7e2-4df8f497c413	No	YES	C50.9	8500-03-01	C50.9	0	57	2010	NOT HISPANIC OR LATINO	TUMOR FREE	YES	1	% IHC	%IHC	Right Upper Inner Quadrant	NA	Sentinel node biopsy alone		Lumpectomy				Infiltrating Ductal Carcinoma		Post (prior bilateral ovariectomy OR >12 mo since LMP with no prior hysterectomy)	Positive	NO			1+		Negative	Fine needle aspiration biopsy
TCGA-D8-A1XO		Breast	NA	No	FEMALE	NA	-20606	NA	NA	1682	WHITE	D8	A1XO	6a186809-3422-41d0-83d2-867145830936	No	YES	C50.9	8520-03-01	C50.9	0	56	2010	NOT HISPANIC OR LATINO	TUMOR FREE	YES	10	% IHC	%IHC	Left Lower Outer Quadrant	NA	Axillary lymph node dissection alone		Modified Radical Mastectomy				Infiltrating Lobular Carcinoma		Post (prior bilateral ovariectomy OR >12 mo since LMP with no prior hysterectomy)	Positive	NO			1+		Negative	Core needle biopsy
TCGA-D8-A1XQ		Breast	NA	No	FEMALE	NA	-25345	NA	NA	499	WHITE	D8	A1XQ	3886b4fb-ba22-4a50-b11a-a6893951f170	No	YES	C50.9	8500-03-01	C50.9	0	69	2010	NOT HISPANIC OR LATINO	TUMOR FREE	YES	7	% IHC		Right Upper Outer Quadrant	NA	Axillary lymph node dissection alone		Modified Radical Mastectomy				Infiltrating Ductal Carcinoma		Post (prior bilateral ovariectomy OR >12 mo since LMP with no prior hysterectomy)	Negative	NO			1+		Negative	Core needle biopsy
TCGA-D8-A1XR		Breast	NA	No	FEMALE	NA	-20488	NA	NA	482	WHITE	D8	A1XR	70f34c5c-3671-44c8-9469-99f9786efec1	No	YES	C50.9	8500-03-01	C50.9	0	56	2010	NOT HISPANIC OR LATINO	TUMOR FREE	YES	7	% IHC	%IHC	Right Upper Outer Quadrant	NA	Axillary lymph node dissection alone		Modified Radical Mastectomy				Infiltrating Ductal Carcinoma		Post (prior bilateral ovariectomy OR >12 mo since LMP with no prior hysterectomy)	Positive	NO			1+		Negative	Core needle biopsy
TCGA-D8-A1XS		Breast	NA	No	MALE	NA	-17708	NA	NA	496	WHITE	D8	A1XS	1026e0bf-5640-4fa5-b65f-4f11e8e76b18	No	YES	C50.9	8507-03-01	C50.9	0	48	2010	NOT HISPANIC OR LATINO	TUMOR FREE	YES	28	% IHC	%IHC	Left Upper Outer Quadrant	NA	Axillary lymph node dissection alone		Modified Radical Mastectomy				Other, specify	Ductal/Micropapillary		Positive	NO			3+		Negative	Core needle biopsy
TCGA-D8-A1XT		Breast	NA	No	FEMALE	NA	-22448	NA	NA	506	WHITE	D8	A1XT	64975923-d032-4182-8565-59fc37127d8d	No	YES	C50.9	8500-03-01	C50.9	0	61	2010	NOT HISPANIC OR LATINO	TUMOR FREE	YES	10	% IHC	%IHC	Right Upper Outer Quadrant	NA	Axillary lymph node dissection alone		Modified Radical Mastectomy				Infiltrating Ductal Carcinoma		Post (prior bilateral ovariectomy OR >12 mo since LMP with no prior hysterectomy)	Negative	NO			3+		Negative	Fine needle aspiration biopsy
TCGA-D8-A1XU		Breast	NA	No	FEMALE	NA	-20715	NA	NA	395	WHITE	D8	A1XU	332148f5-f070-4c20-8eb1-4d8c0673aa52	No	YES	C50.9	8500-03-01	C50.9	0	56	2010	NOT HISPANIC OR LATINO	TUMOR FREE	YES	1	% IHC	%IHC	Left Upper Outer Quadrant	NA	Sentinel node biopsy alone		Modified Radical Mastectomy				Infiltrating Ductal Carcinoma		Post (prior bilateral ovariectomy OR >12 mo since LMP with no prior hysterectomy)	Positive	NO			1+	Negative	Negative	Core needle biopsy
TCGA-D8-A1XV		Breast	NA	No	FEMALE	NA	-30830	NA	NA	461	WHITE	D8	A1XV	87b85935-a058-44ad-8fb6-8511130eaffe	No	YES	C50.9	8480-03-01	C50.9	0	84	2010	NOT HISPANIC OR LATINO	TUMOR FREE	YES	1	% IHC	%IHC	Right Lower Inner Quadrant	NA	Sentinel node biopsy alone		Modified Radical Mastectomy				Mucinous Carcinoma		Post (prior bilateral ovariectomy OR >12 mo since LMP with no prior hysterectomy)	Positive	NO			2+		Negative	Fine needle aspiration biopsy		Negative
TCGA-D8-A1XW		Breast	NA	No	FEMALE	NA	-19478	NA	NA	1309	WHITE	D8	A1XW	887b9e5b-99db-44ac-9c30-c0dc6877b41c	No	YES	C50.9	8500-03-01	C50.9	0	53	2011	NOT HISPANIC OR LATINO	TUMOR FREE	YES	1	% IHC		Left Upper Inner Quadrant	NA	Sentinel lymph node biopsy plus axillary dissection		Modified Radical Mastectomy				Infiltrating Ductal Carcinoma		Post (prior bilateral ovariectomy OR >12 mo since LMP with no prior hysterectomy)	Positive	NO			1+		Negative	Fine needle aspiration biopsy
TCGA-D8-A1XY		Breast	NA	No	FEMALE	NA	-27106	NA	NA	503	WHITE	D8	A1XY	0130d616-885e-4a6c-9d03-2f17dd692a05	No	YES	C50.9	8500-03-01	C50.9	0	74	2010	NOT HISPANIC OR LATINO	TUMOR FREE	YES	3	manual counting	manual counting	Left Upper Outer Quadrant	NA	Axillary lymph node dissection alone		Simple Mastectomy				Infiltrating Ductal Carcinoma		Post (prior bilateral ovariectomy OR >12 mo since LMP with no prior hysterectomy)	Positive				3+			Fine needle aspiration biopsy
TCGA-D8-A1XZ		Breast	NA	No	FEMALE	NA	-29916	NA	NA	466	WHITE	D8	A1XZ	2c90d5e3-ac8c-4c86-a06f-42ccc064eb49	No	YES	C50.9	8500-03-01	C50.9	0	81	2010	NOT HISPANIC OR LATINO	TUMOR FREE	YES	14	manual counting		Right Lower Inner Quadrant	NA	Axillary lymph node dissection alone		Modified Radical Mastectomy				Infiltrating Ductal Carcinoma		Post (prior bilateral ovariectomy OR >12 mo since LMP with no prior hysterectomy)	Negative				1+		Negative	Fine needle aspiration biopsy
TCGA-D8-A1Y0		Breast	NA	No	FEMALE	NA	-24083	NA	NA	472	WHITE	D8	A1Y0	ced2c048-b047-43ff-b0e7-cd7ad480850c	No	YES	C50.9	8500-03-01	C50.9	0	65	2010	NOT HISPANIC OR LATINO	TUMOR FREE	YES	15	manual counting	manual counting	Left	NA	Axillary lymph node dissection alone		Modified Radical Mastectomy				Infiltrating Ductal Carcinoma		Post (prior bilateral ovariectomy OR >12 mo since LMP with no prior hysterectomy)	Positive				1+			Incisional Biopsy
TCGA-D8-A1Y1		Breast	NA	No	FEMALE	NA	-29474	NA	NA	#NAME?	WHITE	D8	A1Y1	38a631a1-6875-4216-a335-ee93c90a86d6	No	YES	C50.9	8500-03-01	C50.9	0	80	2010	NOT HISPANIC OR LATINO	TUMOR FREE	YES	22	manual counting	manual counting	Left Upper Inner QuadrantLeft Upper Outer Quadrant	NA	Axillary lymph node dissection alone		Modified Radical Mastectomy				Infiltrating Ductal Carcinoma		Post (prior bilateral ovariectomy OR >12 mo since LMP with no prior hysterectomy)	Positive				1+			Fine needle aspiration biopsy
TCGA-D8-A1Y2		Breast	NA	No	FEMALE	NA	-26021	NA	NA	433	WHITE	D8	A1Y2	c7d7a770-23c0-4310-ab48-1f6152dc2849	No	YES	C50.9	8500-03-01	C50.9	0	71	2011	NOT HISPANIC OR LATINO	TUMOR FREE	YES	7	manual counting	manual counting	Right Lower Outer Quadrant	NA	Axillary lymph node dissection alone		Modified Radical Mastectomy				Infiltrating Ductal Carcinoma		Post (prior bilateral ovariectomy OR >12 mo since LMP with no prior hysterectomy)	Positive				2+		Negative	Fine needle aspiration biopsy		Negative
TCGA-D8-A1Y3		Breast	NA	No	FEMALE	NA	-22317	NA	NA	430	WHITE	D8	A1Y3	632984bd-dc81-42b6-b024-476cfd0bb2ae	No	YES	C50.9	8500-03-01	C50.9	0	61	2011	NOT HISPANIC OR LATINO	TUMOR FREE	YES	8	manual counting	manual counting	Right Upper Outer Quadrant	NA	Axillary lymph node dissection alone		Modified Radical Mastectomy				Infiltrating Ductal Carcinoma		Post (prior bilateral ovariectomy OR >12 mo since LMP with no prior hysterectomy)	Positive				2+		Negative	Fine needle aspiration biopsy		Negative
TCGA-D8-A27E		Breast	NA	No	FEMALE	NA	-24315	NA	NA	530	WHITE	D8	A27E	680f23a9-fcce-493e-b908-27c1ad202e4c	No	YES	C50.9	8523-03-01	C50.9	0	66	2010	NOT HISPANIC OR LATINO	TUMOR FREE	YES	1	manual counting		Left Upper Inner Quadrant	NA	Sentinel node biopsy alone		Other			quadrantectomy	Other, specify	infiltrating ductal and mucinous	Post (prior bilateral ovariectomy OR >12 mo since LMP with no prior hysterectomy)	Positive	NO			1+		Negative	Fine needle aspiration biopsy
TCGA-D8-A27F		Breast	NA	No	FEMALE	NA	-14731	NA	NA	488	WHITE	D8	A27F	1549dc64-3dab-43fc-96e9-b07d520957e1	No	YES	C50.9	8500-03-01	C50.9	0	40	2010	NOT HISPANIC OR LATINO	TUMOR FREE	YES	11			Right Upper Outer Quadrant	NA	Axillary lymph node dissection alone		Modified Radical Mastectomy				Infiltrating Ductal Carcinoma		Pre (<6 months since LMP AND no prior bilateral ovariectomy AND not on estrogen replacement)	Negative	NO			1+		Negative	Other method, specify:	intraoperative examination
TCGA-D8-A27G		Breast	NA	No	FEMALE	NA	-27521	NA	NA	409	WHITE	D8	A27G	6f6e7356-3521-4674-8eec-ad01340d4b8e	No	YES	C50.9	8520-03-01	C50.9	0	75	2010	NOT HISPANIC OR LATINO	TUMOR FREE	YES	31	manual counting	manual counting	Left Lower Outer Quadrant	NA	Axillary lymph node dissection alone		Modified Radical Mastectomy				Infiltrating Lobular Carcinoma		Post (prior bilateral ovariectomy OR >12 mo since LMP with no prior hysterectomy)	Positive	NO			2+		Negative	Core needle biopsy		Negative
TCGA-D8-A27H		Breast	NA	No	FEMALE	NA	-26588	NA	NA	397	WHITE	D8	A27H	0dca98b0-f43e-45b6-9a02-00092c78678c	No	YES	C50.9	8500-03-01	C50.9	0	72	2011	NOT HISPANIC OR LATINO	TUMOR FREE	YES	1			Right Upper Outer Quadrant	NA	No axillary staging		Modified Radical Mastectomy				Infiltrating Ductal Carcinoma		Post (prior bilateral ovariectomy OR >12 mo since LMP with no prior hysterectomy)	Negative	NO					Negative	Other method, specify:	intraoperative examination
TCGA-D8-A27I		Breast	NA	No	FEMALE	NA	-21327	NA	NA	439	WHITE	D8	A27I	9c55032f-4db7-4026-ae83-8d060dd8e3fe	No	YES	C50.9	8520-03-01	C50.9	0	58	2010	NOT HISPANIC OR LATINO	TUMOR FREE	YES	10	manual counting	manual counting	Right Upper Outer Quadrant	NA	Axillary lymph node dissection alone		Modified Radical Mastectomy				Infiltrating Lobular Carcinoma		Post (prior bilateral ovariectomy OR >12 mo since LMP with no prior hysterectomy)	Positive	NO			1+		Negative	Core needle biopsy
TCGA-D8-A27K		Breast	NA	No	FEMALE	NA	-17426	NA	NA	1461	WHITE	D8	A27K	7f97971b-2818-4e4b-9c9e-7c0246f9484c	No	YES	C50.9	8500-03-01	C50.9	0	47	2011	NOT HISPANIC OR LATINO	TUMOR FREE	YES	17	manual counting	manual counting	Left Upper Inner Quadrant	NA	Axillary lymph node dissection alone		Modified Radical Mastectomy				Infiltrating Ductal Carcinoma		Post (prior bilateral ovariectomy OR >12 mo since LMP with no prior hysterectomy)	Positive	NO			1+		Negative	Fine needle aspiration biopsy
TCGA-D8-A27L		Breast	NA	No	FEMALE	NA	-18025	NA	NA	499	WHITE	D8	A27L	6020d1b4-ee20-4cc9-82a3-340b5e3122f1	No	YES	C50.9	8500-03-01	C50.9	0	49	2011	NOT HISPANIC OR LATINO	TUMOR FREE	YES	16	manual counting	manual counting	Right Upper Inner Quadrant	NA	Sentinel lymph node biopsy plus axillary dissection		Modified Radical Mastectomy				Infiltrating Ductal Carcinoma		Post (prior bilateral ovariectomy OR >12 mo since LMP with no prior hysterectomy)	Positive	NO			1+		Negative	Core needle biopsy
TCGA-D8-A27M		Breast	NA	No	FEMALE	NA	-21910	NA	NA	410	WHITE	D8	A27M	ae65baeb-6b78-492a-8c63-bb7e93e83dc2	No	YES	C50.9	8500-03-01	C50.9	0	59	2011	NOT HISPANIC OR LATINO	TUMOR FREE	YES	1			Left Upper Outer Quadrant	NA	Sentinel node biopsy alone		Modified Radical Mastectomy				Infiltrating Ductal Carcinoma		Post (prior bilateral ovariectomy OR >12 mo since LMP with no prior hysterectomy)	Negative	NO					Negative	Fine needle aspiration biopsy
TCGA-D8-A27N		Breast	NA	No	FEMALE	NA	-13243	NA	NA	519	WHITE	D8	A27N	d5be2ab3-f748-480d-954b-385cf01b4c81	No	YES	C50.9	8500-03-01	C50.9	0	36	2011	NOT HISPANIC OR LATINO	TUMOR FREE	YES	19	manual counting	manual counting	Right Upper Outer Quadrant	NA	Axillary lymph node dissection alone		Modified Radical Mastectomy				Infiltrating Ductal Carcinoma		Pre (<6 months since LMP AND no prior bilateral ovariectomy AND not on estrogen replacement)	Positive	NO			3+		Negative	Core needle biopsy
TCGA-D8-A27P		Breast	NA	No	FEMALE	NA	-23576	NA	NA	49	WHITE	D8	A27P	c54d5507-bba5-4a1e-8885-3c3b1eed13c1	No	YES	C50.9	8500-03-01	C50.9	0	64	2011	NOT HISPANIC OR LATINO	TUMOR FREE	YES	1	manual counting	manual counting	Right Upper Inner Quadrant	NA	Sentinel node biopsy alone		Modified Radical Mastectomy				Infiltrating Ductal Carcinoma		Post (prior bilateral ovariectomy OR >12 mo since LMP with no prior hysterectomy)	Positive	NO			1+		Negative	Other method, specify:	intraoperative examination
TCGA-D8-A27R		Breast	NA	No	FEMALE	NA	-15122	NA	NA	307	WHITE	D8	A27R	0b23b5fe-6c7e-4297-bc55-f93fcb830ac4	No	YES	C50.9	8500-03-01	C50.9	0	41	2011	NOT HISPANIC OR LATINO	TUMOR FREE	YES	11	manual counting	manual counting	Right Upper Outer Quadrant	NA	Axillary lymph node dissection alone		Modified Radical Mastectomy				Infiltrating Ductal Carcinoma		Post (prior bilateral ovariectomy OR >12 mo since LMP with no prior hysterectomy)	Positive	NO			2+		Negative	Core needle biopsy		Negative
TCGA-D8-A27T		Breast	NA	No	FEMALE	NA	-19591	NA	NA	398	WHITE	D8	A27T	27c1c094-690b-4973-8900-a797ad88f98c	No	YES	C50.9	8520-03-01	C50.9	0	53	2011	NOT HISPANIC OR LATINO	TUMOR FREE	YES	12	manual counting	manual counting	Right Upper Outer QuadrantRight Lower Outer Quadrant	NA	Sentinel lymph node biopsy plus axillary dissection		Simple Mastectomy				Infiltrating Lobular Carcinoma		Post (prior bilateral ovariectomy OR >12 mo since LMP with no prior hysterectomy)	Positive	NO			1+		Negative	Core needle biopsy
TCGA-D8-A27V		Breast	NA	No	FEMALE	NA	-22958	NA	NA	381	WHITE	D8	A27V	AD6D26AB-6568-40DB-BFB0-394D40E801CF	No	YES	C50.9	8520-03-01	C50.9	0	62	2011	NOT HISPANIC OR LATINO	TUMOR FREE	YES	2	manual counting		Right Upper Outer QuadrantRight Lower Outer Quadrant	NA	Sentinel node biopsy alone		Simple Mastectomy				Infiltrating Lobular Carcinoma		Post (prior bilateral ovariectomy OR >12 mo since LMP with no prior hysterectomy)	Positive	NO			1+		Negative	Fine needle aspiration biopsy
TCGA-D8-A27W		Breast	NA	No	FEMALE	NA	-20173	NA	NA	373	WHITE	D8	A27W	bfa3dbc0-361c-400e-8c10-0aca7049fce9	No	YES	C50.9	8480-03-01	C50.9	0	55	2011	NOT HISPANIC OR LATINO	TUMOR FREE	YES	12	manual counting	manual counting	Right	NA	Axillary lymph node dissection alone		Modified Radical Mastectomy				Mucinous Carcinoma		Post (prior bilateral ovariectomy OR >12 mo since LMP with no prior hysterectomy)	Positive	NO			2+		Negative	Fine needle aspiration biopsy		Positive
TCGA-D8-A3Z5		Breast	NA	No	FEMALE	NA	-19846	NA	NA	1015	WHITE	D8	A3Z5	77E25AE8-82EC-4DEA-8E62-1176F27E47BA	No	YES	C50.9	8520-03-01	C50.9	0	54	2011	NOT HISPANIC OR LATINO	TUMOR FREE	YES	21			Right	NA	Other (specify)	mastectomy with TLND	Simple Mastectomy				Infiltrating Lobular Carcinoma		Post (prior bilateral ovariectomy OR >12 mo since LMP with no prior hysterectomy)	Positive	NO					Negative	Core needle biopsy
TCGA-D8-A3Z6		Breast	NA	No	FEMALE	NA	-20629	NA	NA	563	WHITE	D8	A3Z6	A6E5F869-1182-4F81-B4BB-CF55261C8F3F	No	YES	C50.9	8520-03-01	C50.9	0	56	2011	NOT HISPANIC OR LATINO	TUMOR FREE	YES	22			Left	NA	Other (specify)	mastectomy with TLND	Modified Radical Mastectomy				Infiltrating Lobular Carcinoma		Post (prior bilateral ovariectomy OR >12 mo since LMP with no prior hysterectomy)	Positive	NO					Negative	Core needle biopsy
TCGA-D8-A4Z1		Breast	NA	No	FEMALE	NA	-25097	NA	NA	659	WHITE	D8	A4Z1	80419545-4E5D-4BAF-8948-F84589B5EF3E	No	YES	C50.9	8520-03-01	C50.9	0	68	2012	NOT HISPANIC OR LATINO	TUMOR FREE	YES	1			RightRight Upper Inner Quadrant	NA	No axillary staging		Simple Mastectomy				Infiltrating Lobular Carcinoma		Post (prior bilateral ovariectomy OR >12 mo since LMP with no prior hysterectomy)	Positive	NO			1+		Negative	Core needle biopsy
TCGA-D8-A73U		Breast	NA	No	FEMALE	NA	-32208	NA	NA	492	WHITE	D8	A73U	96F02BE7-F2DF-483C-8968-A5BD2D887206	No	YES	C50.9	8520-03-01	C50.9	0	88	2012	NOT HISPANIC OR LATINO	WITH TUMOR	NO	NA			Left Upper Outer Quadrant	NA	Sentinel lymph node biopsy plus axillary dissection		Simple Mastectomy				Infiltrating Lobular Carcinoma		Post (prior bilateral ovariectomy OR >12 mo since LMP with no prior hysterectomy)	Positive	NO			1+		Negative	Core needle biopsy		Negative
TCGA-D8-A73W		Breast	NA	No	FEMALE	NA	-29125	NA	NA	244	WHITE	D8	A73W	EA8DBC7A-54C6-469C-865E-F49D00B0223D	No	YES	C50.9	8480-03-01	C50.9	0	79	2013	NOT HISPANIC OR LATINO		YES	13			Right Upper Outer Quadrant	NA	Axillary lymph node dissection alone		Simple Mastectomy				Mucinous Carcinoma		Post (prior bilateral ovariectomy OR >12 mo since LMP with no prior hysterectomy)	Negative	NO			1+		Negative	Tumor resection
TCGA-D8-A73X		Breast	NA	No	FEMALE	NA	-19607	NA	NA	767	WHITE	D8	A73X	1BE375FE-5AE5-4E75-A729-69F86A661D9A	No	YES	C50.9	8211-03-01	C50.9	0	53	2013	NOT HISPANIC OR LATINO	TUMOR FREE	NO	NA			Left Upper Outer Quadrant	NA	Sentinel node biopsy alone		Simple Mastectomy				Other, specify	tubular carcinoma	Post (prior bilateral ovariectomy OR >12 mo since LMP with no prior hysterectomy)	Positive	NO			1+		Negative	Core needle biopsy		Negative
TCGA-E2-A105		Breast	NA	No	FEMALE	NA	-28855	NA	NA	1308	WHITE	E2	A105	b0bcb829-cee0-4247-bb75-093a5bea89ee	No	YES	C50.9	8500-03-01	C50.9	0	79	2007	NOT HISPANIC OR LATINO	TUMOR FREE		1	Allred score 3 + 2 = 5	Allred score 3 + 2 = 5	Left Upper Inner Quadrant	NA	Sentinel node biopsy alone		Lumpectomy				Infiltrating Ductal Carcinoma		Post (prior bilateral ovariectomy OR >12 mo since LMP with no prior hysterectomy)	Positive	NO			2+		Negative	Core needle biopsy
TCGA-E2-A106		Breast	NA	No	FEMALE	NA	-12528	NA	NA	2541	ASIAN	E2	A106	87e09544-eddb-473b-8617-212407ce644e	No	YES	C50.9	8500-03-01	C50.9	0	34	2006	NOT HISPANIC OR LATINO	TUMOR FREE		16			Right Upper Outer Quadrant	1.05	Sentinel lymph node biopsy plus axillary dissection		Simple Mastectomy	inner-upper margin re-excision	Other		Infiltrating Ductal Carcinoma		Pre (<6 months since LMP AND no prior bilateral ovariectomy AND not on estrogen replacement)	Positive	NO			2+	Negative	Close	Core needle biopsy		Negative
TCGA-E2-A107		Breast	NA	No	FEMALE	NA	-20065	NA	NA	1047	WHITE	E2	A107	eff2360e-399a-4167-ab2b-798e27bef739	No	YES	C50.9	8520-03-01	C50.9	0	54	2008	NOT HISPANIC OR LATINO	WITH TUMOR		27	Allred score 5+3=8	Allred score 0+0=0	Right Upper Inner Quadrant	1.2	Sentinel lymph node biopsy plus axillary dissection		Simple Mastectomy				Infiltrating Lobular Carcinoma		Post (prior bilateral ovariectomy OR >12 mo since LMP with no prior hysterectomy)	Negative	NO			2+		Negative	Core needle biopsy		Negative
TCGA-E2-A108		Breast	NA	No	FEMALE	NA	-23530	NA	NA	837	WHITE	E2	A108	4f04bd10-9902-4a23-b15d-4f4409d79499	No	YES	C50.9	8500-03-01	C50.9	0	64	2009	NOT HISPANIC OR LATINO			27	Allred score 7 (outside facility)	Allred score 7 per outside facility report	Right Upper Outer Quadrant	NA			Lumpectomy				Infiltrating Ductal Carcinoma		Post (prior bilateral ovariectomy OR >12 mo since LMP with no prior hysterectomy)	Positive				1+		Negative	Core needle biopsy
TCGA-E2-A109		Breast	NA	No	FEMALE	NA	-23521	NA	NA	1417	WHITE	E2	A109	f0787165-6f58-4d67-b510-928eea2c4882	No	YES	C50.9	8500-03-01	C50.9	0	64	2007	NOT HISPANIC OR LATINO			6	Allred score 5+3=8	Allred score 0+0=0	Right Upper Outer Quadrant	1.46	Sentinel node biopsy alone		Simple Mastectomy				Infiltrating Ductal Carcinoma		Post (prior bilateral ovariectomy OR >12 mo since LMP with no prior hysterectomy)	Negative	NO			2+		Negative	Core needle biopsy		Negative
TCGA-E2-A10A		Breast	NA	No	FEMALE	NA	-15085	NA	NA	1229	WHITE	E2	A10A	4da7abaf-ac7a-41c0-8033-5780a398545c	No	YES	C50.9	8500-03-01	C50.9	0	41	2007	NOT HISPANIC OR LATINO	WITH TUMOR		3	Allred score 4+3=7	Allred score 5+3=8	Left Upper Outer Quadrant	1.21	Sentinel node biopsy alone		Simple Mastectomy				Infiltrating Ductal Carcinoma		Pre (<6 months since LMP AND no prior bilateral ovariectomy AND not on estrogen replacement)	Positive	NO			2+		Negative	Core needle biopsy		Negative
TCGA-E2-A10B		Breast	NA	No	FEMALE	NA	-24577	NA	NA	1141	WHITE	E2	A10B	f801aeed-dc43-49d7-a319-84c8851979d9	No	YES	C50.9	8500-03-01	C50.9	0	67	2007	NOT HISPANIC OR LATINO	TUMOR FREE		28	Allred score 5+3= 8	Allred score 5+3= 8	Left Lower Outer Quadrant	1.11	Sentinel lymph node biopsy plus axillary dissection		Lumpectomy				Infiltrating Ductal Carcinoma		Post (prior bilateral ovariectomy OR >12 mo since LMP with no prior hysterectomy)	Positive	NO			2+		Close	Core needle biopsy		Negative
TCGA-E2-A10C		Breast	NA	No	FEMALE	NA	-19849	NA	NA	1220	WHITE	E2	A10C	9ac44381-5d43-4f63-aa3f-7703bfc923c9	No	YES	C50.9	8500-03-01	C50.9	0	54	2008	NOT HISPANIC OR LATINO	TUMOR FREE		13	Allred score 5+3=8	Allred score 3+3=6	Left Upper Outer Quadrant	NA	Sentinel lymph node biopsy plus axillary dissection		Lumpectomy				Infiltrating Ductal Carcinoma		Post (prior bilateral ovariectomy OR >12 mo since LMP with no prior hysterectomy)	Positive	NO			1+		Negative	Core needle biopsy
TCGA-E2-A10E		Breast	NA	No	FEMALE	NA	-23684	NA	NA	865	WHITE	E2	A10E	dc15a8ae-991e-421c-bc70-70e94f79dd17	No	YES	C50.9	8500-03-01	C50.9	0	64	2008	NOT HISPANIC OR LATINO	TUMOR FREE		21	Allred score 5+3=8	Allred score 3+2=5	Left	1.07	Sentinel lymph node biopsy plus axillary dissection		Simple Mastectomy				Infiltrating Ductal Carcinoma		Post (prior bilateral ovariectomy OR >12 mo since LMP with no prior hysterectomy)	Positive	NO			2+		Negative	Core needle biopsy		Negative
TCGA-E2-A10F		Breast	NA	No	FEMALE	NA	-17257	NA	NA	878	WHITE	E2	A10F	8e159b50-8136-42d4-b9c7-d579a74e4931	No	YES	C50.9	8520-03-01	C50.9	0	47	2008	NOT HISPANIC OR LATINO	TUMOR FREE		2	Allred score 5+3=8	Allred score 5+3=8	Left Upper Outer Quadrant	1.05	Sentinel node biopsy alone		Lumpectomy				Infiltrating Lobular Carcinoma		Pre (<6 months since LMP AND no prior bilateral ovariectomy AND not on estrogen replacement)	Positive	NO			2+		Negative	Core needle biopsy		Negative
TCGA-E2-A14N		Breast	NA	No	FEMALE	NA	-13743	NA	NA	1434	WHITE	E2	A14N	752ad011-79e0-494f-9868-98bf6feb28f8	No	YES	C50.9	8500-03-01	C50.9	0	37	2007	NOT HISPANIC OR LATINO	TUMOR FREE	YES	38	Allred score 0+0 = 0	Allred score 0+0 = 0	Right Upper Inner Quadrant	NA	Sentinel lymph node biopsy plus axillary dissection		Simple Mastectomy				Infiltrating Ductal Carcinoma		Pre (<6 months since LMP AND no prior bilateral ovariectomy AND not on estrogen replacement)	Negative	NO					Negative	Tumor resection
TCGA-E2-A14O		Breast	NA	No	FEMALE	NA	-27837	NA	NA	1359	WHITE	E2	A14O	fb356957-f620-4d99-b675-1355a1d9f932	No	YES	C50.9	8500-03-01	C50.9	0	76	2008	NOT HISPANIC OR LATINO	TUMOR FREE	YES	18	Allred score 5+3 = 8	Allred score 5+2 = 7	Left Upper Outer Quadrant	1.65	Sentinel lymph node biopsy plus axillary dissection		Modified Radical Mastectomy				Infiltrating Ductal Carcinoma		Post (prior bilateral ovariectomy OR >12 mo since LMP with no prior hysterectomy)	Positive	NO			2+		Negative	Tumor resection		Negative
TCGA-E2-A14P		Breast	NA	No	FEMALE	NA	-28923	NA	NA	1246	WHITE	E2	A14P	e4fc0909-f284-4471-866d-d8967b6adcbc	No	YES	C50.9	8500-03-01	C50.9	0	79	2008	NOT HISPANIC OR LATINO	TUMOR FREE	YES	24	Allred score 0+0 = 0	Allred score 0+0 = 0	Right Upper Outer Quadrant	NA	Axillary lymph node dissection alone		Lumpectomy				Infiltrating Ductal Carcinoma		Post (prior bilateral ovariectomy OR >12 mo since LMP with no prior hysterectomy)	Negative	NO			3+		Negative	Tumor resection
TCGA-E2-A14Q		Breast	NA	No	FEMALE	NA	-18507	NA	NA	1163	WHITE	E2	A14Q	303a1d77-a37a-4966-a4a4-9981d99ba1b4	No	YES	C50.9	8500-03-01	C50.9	0	50	2008	NOT HISPANIC OR LATINO	TUMOR FREE	YES	7	Allred score 5+3 = 8	Allred score 5+3 = 8	Left Upper Outer Quadrant	NA	Sentinel lymph node biopsy plus axillary dissection		Lumpectomy				Infiltrating Ductal Carcinoma		Pre (<6 months since LMP AND no prior bilateral ovariectomy AND not on estrogen replacement)	Positive	NO			1+		Negative	Tumor resection
TCGA-E2-A14R		Breast	NA	No	FEMALE	NA	-22686	NA	NA	1174	WHITE	E2	A14R	4fba3deb-db94-44b5-a0f2-a575d270779e	No	YES	C50.9	8500-03-01	C50.9	0	62	2008	NOT HISPANIC OR LATINO	TUMOR FREE	YES	8	Allred score 0+0 = 0	Allred score 0+0 = 0	Left	NA	Sentinel lymph node biopsy plus axillary dissection		Lumpectomy				Infiltrating Ductal Carcinoma		Post (prior bilateral ovariectomy OR >12 mo since LMP with no prior hysterectomy)	Negative	NO			1+		Negative	Tumor resection
TCGA-E2-A14S		Breast	NA	No	FEMALE	NA	-23878	NA	NA	1009	WHITE	E2	A14S	c2b104ee-f914-4e79-9e1b-56bf88157472	No	YES	C50.9	8500-03-01	C50.9	0	65	2008	NOT HISPANIC OR LATINO	TUMOR FREE	YES	2	Allred score 5+3 = 8	Allred score 4+3 = 7	Left Lower Outer Quadrant	1.04	Sentinel node biopsy alone		Lumpectomy				Infiltrating Ductal Carcinoma		Post (prior bilateral ovariectomy OR >12 mo since LMP with no prior hysterectomy)	Positive	NO			2+		Negative	Tumor resection		Negative
TCGA-E2-A14T		Breast	NA	No	FEMALE	NA	-19237	NA	NA	2311	WHITE	E2	A14T	e0929c47-cff3-4518-a188-8764af01073a	No	YES	C50.9	8500-03-01	C50.9	0	52	2008	NOT HISPANIC OR LATINO	TUMOR FREE	YES	7	Allred score 5+3 = 8	Allred score 2+2 = 4	Left Upper Inner Quadrant	1.29	Sentinel node biopsy alone		Simple Mastectomy				Infiltrating Ductal Carcinoma		Post (prior bilateral ovariectomy OR >12 mo since LMP with no prior hysterectomy)	Positive	NO			1+		Negative	Tumor resection		Negative
TCGA-E2-A14U		Breast	NA	No	FEMALE	NA	-27389	NA	NA	1318	WHITE	E2	A14U	23B7AAEA-1119-4B10-AA1A-0AE255D2F2A6	No	YES	C50.9	8520-03-01	C50.9	0	74	2008	NOT HISPANIC OR LATINO	TUMOR FREE	YES	8	Allred score 5+3 = 8	Allred score 5+3 = 8	Right Upper Outer Quadrant	1.04	Other (specify)	Sentinel lymph node dissection	Lumpectomy				Infiltrating Lobular Carcinoma		Post (prior bilateral ovariectomy OR >12 mo since LMP with no prior hysterectomy)	Positive	NO			2+		Negative	Tumor resection		Negative
TCGA-E2-A14V		Breast	NA	No	FEMALE	NA	-19643	NA	NA	1042	WHITE	E2	A14V	3144f1fb-4342-4079-bfe8-940da4bfd88e	No	YES	C50.9	8500-03-01	C50.9	0	53	2008	NOT HISPANIC OR LATINO	TUMOR FREE	YES	24			Left Lower Inner Quadrant	NA	Sentinel lymph node biopsy plus axillary dissection		Lumpectomy				Infiltrating Ductal Carcinoma		Post (prior bilateral ovariectomy OR >12 mo since LMP with no prior hysterectomy)	Positive	NO	3 Point Scale		3+		Negative	Tumor resection
TCGA-E2-A14W		Breast	NA	No	MALE	NA	-28664	NA	NA	974	WHITE	E2	A14W	eadb0562-2165-4adb-ad58-018e73f82780	No	YES	C50.9	8500-03-01	C50.9	0	78	2008	NOT HISPANIC OR LATINO	TUMOR FREE	YES	5			Left Upper Outer Quadrant	NA	Sentinel node biopsy alone		Simple Mastectomy				Infiltrating Ductal Carcinoma			Positive	NO	3 Point Scale				Negative	Tumor resection		Positive
TCGA-E2-A14X		Breast	NA	No	FEMALE	NA	-20105	NA	NA	972	BLACK OR AFRICAN AMERICAN	E2	A14X	60df7543-6da5-4c75-943b-5800c1e08234	No	YES	C50.9	8500-03-01	C50.9	0	55	2009	NOT HISPANIC OR LATINO	TUMOR FREE	YES	21	Allred score 0+0 = 0	Allred score 0+0 = 0	Right Upper Outer Quadrant	NA	Sentinel lymph node biopsy plus axillary dissection		Lumpectomy				Infiltrating Ductal Carcinoma		Post (prior bilateral ovariectomy OR >12 mo since LMP with no prior hysterectomy)	Negative	NO			1+		Negative	Tumor resection
TCGA-E2-A14Y		Breast	NA	No	FEMALE	NA	-13004	NA	NA	2109	WHITE	E2	A14Y	a0576d44-9add-429b-9eeb-f7b234b7385f	No	YES	C50.9	8500-03-01	C50.9	0	35	2009	NOT HISPANIC OR LATINO	TUMOR FREE	YES	5			Right	NA	Sentinel node biopsy alone		Simple Mastectomy				Infiltrating Ductal Carcinoma		Pre (<6 months since LMP AND no prior bilateral ovariectomy AND not on estrogen replacement)	Positive	NO			2+		Negative	Tumor resection		Positive
TCGA-E2-A14Z		Breast	NA	No	FEMALE	NA	-23682	NA	NA	#NAME?	WHITE	E2	A14Z	d7ce6b79-f7c0-481e-9dbd-6273f01c9786	No	YES	C50.9	8500-03-01	C50.9	0	64	2009	NOT HISPANIC OR LATINO	WITH TUMOR	YES	1	Allred score 5+3 = 8	Allred score 5+3 = 8	Left Upper Outer Quadrant	NA	Sentinel node biopsy alone		Lumpectomy				Infiltrating Ductal Carcinoma		Post (prior bilateral ovariectomy OR >12 mo since LMP with no prior hysterectomy)	Positive	NO			1+		Negative	Tumor resection
TCGA-E2-A150		Breast	NA	No	FEMALE	NA	-17580	NA	NA	1935	WHITE	E2	A150	4ac693e9-10f3-46b3-9d46-df3af7b0d259	No	YES	C50.9	8500-03-01	C50.9	0	48	2009	NOT HISPANIC OR LATINO	TUMOR FREE	YES	2	Allred score 0+0 = 0	Allred score 0+0 = 0	Left Upper Outer Quadrant	NA	Sentinel node biopsy alone		Lumpectomy				Infiltrating Ductal Carcinoma		Post (prior bilateral ovariectomy OR >12 mo since LMP with no prior hysterectomy)	Negative	NO					Negative	Tumor resection
TCGA-E2-A152		Breast	NA	No	FEMALE	NA	-20705	NA	NA	2128	WHITE	E2	A152	a8015490-9740-45c9-8bd2-eb6d1beefc2e	No	YES	C50.9	8500-03-01	C50.9	0	56	2009	NOT HISPANIC OR LATINO	WITH TUMOR	YES	3			Right Upper Inner Quadrant	NA	Sentinel node biopsy alone		Lumpectomy				Infiltrating Ductal Carcinoma		Post (prior bilateral ovariectomy OR >12 mo since LMP with no prior hysterectomy)	Negative	NO			3+		Negative	Tumor resection
TCGA-E2-A153		Breast	NA	No	FEMALE	NA	-18875	NA	NA	707	WHITE	E2	A153	be9bf36a-12e1-4386-addf-1686dc8b49de	No	YES	C50.9	8500-03-01	C50.9	0	51	2009	NOT HISPANIC OR LATINO	TUMOR FREE	YES	15			Left	NA	Sentinel lymph node biopsy plus axillary dissection		Modified Radical Mastectomy				Infiltrating Ductal Carcinoma		Pre (<6 months since LMP AND no prior bilateral ovariectomy AND not on estrogen replacement)	Positive	NO			1+		Negative	Tumor resection
TCGA-E2-A154		Breast	NA	No	FEMALE	NA	-24999	NA	NA	591	WHITE	E2	A154	24e39609-9645-43e5-960b-db5446eaea65	No	YES	C50.9	8500-03-01	C50.9	0	68	2009	NOT HISPANIC OR LATINO	TUMOR FREE	YES	2			Left Upper Outer Quadrant	NA	Sentinel node biopsy alone		Lumpectomy				Infiltrating Ductal Carcinoma		Post (prior bilateral ovariectomy OR >12 mo since LMP with no prior hysterectomy)	Positive	NO	3 Point Scale		1+		Negative	Tumor resection
TCGA-E2-A155		Breast	NA	No	FEMALE	NA	-21348	NA	NA	640	WHITE	E2	A155	01f50abf-fc15-446e-9d07-edeecc545a32	No	YES	C50.9	8500-03-01	C50.9	0	58	2009	NOT HISPANIC OR LATINO	TUMOR FREE	YES	15			Left Upper Inner QuadrantLeft Lower Inner Quadrant	NA	Axillary lymph node dissection alone		Modified Radical Mastectomy				Infiltrating Ductal Carcinoma		Post (prior bilateral ovariectomy OR >12 mo since LMP with no prior hysterectomy)	Negative	NO					Negative	Tumor resection
TCGA-E2-A156		Breast	NA	No	FEMALE	NA	-22422	NA	NA	726	WHITE	E2	A156	f05d314c-5ec5-4e2a-b785-9a702716f111	No	YES	C50.9	8500-03-01	C50.9	0	61	2009	NOT HISPANIC OR LATINO	TUMOR FREE	YES	3			Left	NA	Sentinel node biopsy alone		Lumpectomy				Infiltrating Ductal Carcinoma		Post (prior bilateral ovariectomy OR >12 mo since LMP with no prior hysterectomy)	Positive	NO					Negative	Tumor resection
TCGA-E2-A158		Breast	NA	Yes	FEMALE	NA	-15903	NA	NA	450	WHITE	E2	A158	a6edb6ca-ae9f-4da7-8ebe-92d83d2987fb	No	YES	C50.9	8500-03-01	C50.9	0	43	2009	NOT HISPANIC OR LATINO	TUMOR FREE	YES	2	Allred score 0+0 = 0	Allred score 0+0 = 0	Left Upper Inner QuadrantLeft Upper Outer Quadrant	NA	Sentinel node biopsy alone		Simple Mastectomy				Infiltrating Ductal Carcinoma		Pre (<6 months since LMP AND no prior bilateral ovariectomy AND not on estrogen replacement)	Negative	NO			1+		Negative	Tumor resection
TCGA-E2-A158		Breast	NA	Yes	FEMALE	NA	-15903	NA	NA	450	WHITE	E2	A158	a6edb6ca-ae9f-4da7-8ebe-92d83d2987fb	No	YES	C50.9	8500-03-01	C50.9	0	43	2009	NOT HISPANIC OR LATINO	TUMOR FREE	YES	2	Allred score 0+0 = 0	Allred score 0+0 = 0	Left Upper Inner QuadrantLeft Upper Outer Quadrant	NA	Sentinel node biopsy alone		Simple Mastectomy				Infiltrating Ductal Carcinoma		Pre (<6 months since LMP AND no prior bilateral ovariectomy AND not on estrogen replacement)	Negative	NO			1+		Negative	Tumor resection
TCGA-E2-A159		Breast	NA	No	FEMALE	NA	-18621	NA	NA	762	WHITE	E2	A159	d7308344-5bab-4073-bb4f-4d8cd8d7bd17	No	YES	C50.9	8500-03-01	C50.9	0	50	2009	NOT HISPANIC OR LATINO	TUMOR FREE	YES	4	Allred score 0+0 = 0	Allred score 0+0 = 0	Left Lower Outer Quadrant	NA	Sentinel node biopsy alone		Lumpectomy				Infiltrating Ductal Carcinoma		Pre (<6 months since LMP AND no prior bilateral ovariectomy AND not on estrogen replacement)	Negative	NO					Negative	Tumor resection		Negative
TCGA-E2-A15A		Breast	NA	No	FEMALE	NA	-16750	NA	NA	710	WHITE	E2	A15A	73ccc949-01b7-48d3-a7c4-c4bcd261672a	No	YES	C50.9	8500-03-01	C50.9	0	45	2009	NOT HISPANIC OR LATINO	TUMOR FREE	YES	19			Left	NA	Sentinel lymph node biopsy plus axillary dissection		Simple Mastectomy				Infiltrating Ductal Carcinoma		Pre (<6 months since LMP AND no prior bilateral ovariectomy AND not on estrogen replacement)	Positive	NO			1+		Negative	Tumor resection
TCGA-E2-A15C		Breast	NA	No	FEMALE	NA	-22583	NA	NA	694	WHITE	E2	A15C	da840a22-8d30-4682-bbd0-8fa87bd40528	No	YES	C50.9	8500-03-01	C50.9	0	61	2009	NOT HISPANIC OR LATINO	TUMOR FREE	YES	4			Right Lower Outer Quadrant	1.02	Sentinel node biopsy alone		Lumpectomy				Infiltrating Ductal Carcinoma		Post (prior bilateral ovariectomy OR >12 mo since LMP with no prior hysterectomy)	Positive	NO			2+		Negative	Tumor resection		Negative
TCGA-E2-A15D		Breast	NA	No	FEMALE	NA	-17224	NA	NA	526	WHITE	E2	A15D	c85f080a-1075-41df-959f-1b514a11b3c4	No	YES	C50.9	8500-03-01	C50.9	0	47	2009	NOT HISPANIC OR LATINO	TUMOR FREE	YES	4			Right	1.1	Sentinel node biopsy alone		Lumpectomy				Infiltrating Ductal Carcinoma		Pre (<6 months since LMP AND no prior bilateral ovariectomy AND not on estrogen replacement)	Positive	NO			2+		Negative	Tumor resection		Negative
TCGA-E2-A15E		Breast	NA	No	FEMALE	NA	-14894	NA	NA	630	WHITE	E2	A15E	0a2a3529-f645-4967-9a58-89ee20b8bb62	No	YES	C50.9	8500-03-01	C50.9	0	40	2009	NOT HISPANIC OR LATINO	TUMOR FREE	YES	9	Allred score 5+3 = 8	Allred score 5+3 = 8	Left	NA	Sentinel lymph node biopsy plus axillary dissection		Lumpectomy				Infiltrating Ductal Carcinoma		Pre (<6 months since LMP AND no prior bilateral ovariectomy AND not on estrogen replacement)	Positive	NO					Negative	Tumor resection		Positive
TCGA-E2-A15F		Breast	NA	No	FEMALE	NA	-23660	NA	NA	658	WHITE	E2	A15F	ec77a23d-84f5-47e4-bf2a-fa1c03baf3db	No	YES	C50.9	8500-03-01	C50.9	0	64	2009	NOT HISPANIC OR LATINO	TUMOR FREE	YES	3			Left Upper Outer Quadrant	NA	Sentinel node biopsy alone		Lumpectomy				Infiltrating Ductal Carcinoma		Post (prior bilateral ovariectomy OR >12 mo since LMP with no prior hysterectomy)	Positive	NO	3 Point Scale	3+	1+		Negative	Tumor resection
TCGA-E2-A15G		Breast	NA	No	FEMALE	NA	-28013	NA	NA	554	WHITE	E2	A15G	271e8024-a008-4bf0-9f6e-177f60096b1b	No	YES	C50.9	8522-03-01	C50.9	0	76	2009	NOT HISPANIC OR LATINO	TUMOR FREE	YES	1			Left Upper Outer Quadrant	NA	Sentinel node biopsy alone		Lumpectomy				Mixed Histology (please specify)	Invasive ductal and lobular carcinoma	Post (prior bilateral ovariectomy OR >12 mo since LMP with no prior hysterectomy)	Positive	NO			1+		Negative	Tumor resection
TCGA-E2-A15H		Breast	NA	No	FEMALE	NA	-13985	NA	NA	393	WHITE	E2	A15H	5580b21a-2cdb-4777-ad79-6e06654144f5	No	YES	C50.9	8500-03-01	C50.9	0	38	2009	NOT HISPANIC OR LATINO	TUMOR FREE	YES	4			Right Upper Outer Quadrant	NA	Sentinel node biopsy alone		Lumpectomy				Infiltrating Ductal Carcinoma		Pre (<6 months since LMP AND no prior bilateral ovariectomy AND not on estrogen replacement)	Positive	NO			2+		Negative	Tumor resection		Positive
TCGA-E2-A15I		Breast	NA	No	FEMALE	NA	-16163	NA	NA	1692	WHITE	E2	A15I	64089c20-939f-48b4-ae8b-904ad0597145	No	YES	C50.9	8500-03-01	C50.9	0	44	2009	NOT HISPANIC OR LATINO	TUMOR FREE	YES	4			Left Upper Outer QuadrantLeft Lower Outer Quadrant	1.04	Sentinel node biopsy alone		Simple Mastectomy				Infiltrating Ductal Carcinoma		Pre (<6 months since LMP AND no prior bilateral ovariectomy AND not on estrogen replacement)	Positive	NO	3 Point Scale		2+		Negative	Tumor resection		Negative
TCGA-E2-A15J		Breast	NA	No	FEMALE	NA	-18771	NA	NA	1640	WHITE	E2	A15J	1fef9454-b3e8-4d9d-a9aa-aa1f1a32b80c	No	YES	C50.9	8500-03-01	C50.9	0	51	2009	NOT HISPANIC OR LATINO	TUMOR FREE	YES	12			Left Upper Outer Quadrant	NA	Sentinel node biopsy alone		Simple Mastectomy				Infiltrating Ductal Carcinoma		Pre (<6 months since LMP AND no prior bilateral ovariectomy AND not on estrogen replacement)	Positive	NO			2+		Negative	Tumor resection		Negative
TCGA-E2-A15K		Breast	NA	No	FEMALE	NA	-21514	NA	NA	275	WHITE	E2	A15K	17c1d42c-cb84-4655-a4cd-b54bae17ecaf	No	YES	C50.9	8500-03-01	C50.9	0	58	2010	NOT HISPANIC OR LATINO	TUMOR FREE	YES	17	Allred score 5+3 = 8	Allred score 2+2 = 4	Right Upper Outer Quadrant	0.9	Axillary lymph node dissection alone		Lumpectomy				Infiltrating Ductal Carcinoma		Post (prior bilateral ovariectomy OR >12 mo since LMP with no prior hysterectomy)	Positive	NO			2+		Negative	Tumor resection		Negative
TCGA-E2-A15L		Breast	NA	No	FEMALE	NA	-23845	NA	NA	626	BLACK OR AFRICAN AMERICAN	E2	A15L	37242f5a-25ae-4b1f-9ce6-09ce1dc92539	No	YES	C50.9	8520-03-01	C50.9	0	65	2010	NOT HISPANIC OR LATINO	TUMOR FREE	YES	3	Allred score 5+3 = 8	Allred score 5+3 = 8	Right	0.9	Sentinel node biopsy alone		Simple Mastectomy				Infiltrating Lobular Carcinoma		Post (prior bilateral ovariectomy OR >12 mo since LMP with no prior hysterectomy)	Positive	NO			2+		Negative	Tumor resection		Negative
TCGA-E2-A15M		Breast	NA	No	FEMALE	NA	-24266	NA	NA	#NAME?	WHITE	E2	A15M	59be60a3-e0f6-4d63-b98c-574ef92428c4	No	YES	C50.9	8520-03-01	C50.9	0	66	2010	NOT HISPANIC OR LATINO	TUMOR FREE	YES	5			Right Lower Outer Quadrant	NA	Sentinel node biopsy alone		Lumpectomy				Infiltrating Lobular Carcinoma		Post (prior bilateral ovariectomy OR >12 mo since LMP with no prior hysterectomy)	Positive	NO					Negative	Tumor resection
TCGA-E2-A15O		Breast	NA	Yes	FEMALE	NA	-32583	NA	NA	289	BLACK OR AFRICAN AMERICAN	E2	A15O	eafa45a4-2fd1-4fa3-860c-9d52ed382b7d	No	YES	C50.9	8500-03-01	C50.9	0	89	2010	NOT HISPANIC OR LATINO	TUMOR FREE	NO	NA	Allred score 5+2 = 7	Allred score 4+3 = 7	Left Upper Inner Quadrant	0.9	No axillary staging		Lumpectomy				Infiltrating Ductal Carcinoma		Post (prior bilateral ovariectomy OR >12 mo since LMP with no prior hysterectomy)	Positive	NO			2+		Negative	Tumor resection		Negative
TCGA-E2-A15O		Breast	NA	Yes	FEMALE	NA	-32583	NA	NA	289	BLACK OR AFRICAN AMERICAN	E2	A15O	eafa45a4-2fd1-4fa3-860c-9d52ed382b7d	No	YES	C50.9	8500-03-01	C50.9	0	89	2010	NOT HISPANIC OR LATINO	TUMOR FREE	NO	NA	Allred score 5+2 = 7	Allred score 4+3 = 7	Left Upper Inner Quadrant	0.9	No axillary staging		Lumpectomy				Infiltrating Ductal Carcinoma		Post (prior bilateral ovariectomy OR >12 mo since LMP with no prior hysterectomy)	Positive	NO			2+		Negative	Tumor resection		Negative
TCGA-E2-A15P		Breast	NA	No	FEMALE	NA	-22524	NA	NA	595	WHITE	E2	A15P	a1674d7b-787a-45c4-bf16-1b7d0efce207	No	YES	C50.9	8500-03-01	C50.9	0	61	2010	NOT HISPANIC OR LATINO	TUMOR FREE	YES	2	Allred score 5+3 = 8	Allred score 2+2 = 4	Right Upper Outer Quadrant	NA	Sentinel node biopsy alone		Lumpectomy				Infiltrating Ductal Carcinoma		Post (prior bilateral ovariectomy OR >12 mo since LMP with no prior hysterectomy)	Positive	NO			1+		Negative	Tumor resection
TCGA-E2-A15R		Breast	NA	No	FEMALE	NA	-23570	NA	NA	1732	WHITE	E2	A15R	33b7bf50-53f4-4839-aa83-9665f85671d8	No	YES	C50.9	8500-03-01	C50.9	0	64	2010	NOT HISPANIC OR LATINO	TUMOR FREE	YES	4	Allred score 5+3 = 8	Allred score 2+2 = 4	Right Upper Outer Quadrant	1.3	Sentinel node biopsy alone		Lumpectomy				Infiltrating Ductal Carcinoma		Post (prior bilateral ovariectomy OR >12 mo since LMP with no prior hysterectomy)	Positive	NO			2+		Negative	Tumor resection		Negative
TCGA-E2-A15S		Breast	NA	No	FEMALE	NA	-12671	NA	NA	428	WHITE	E2	A15S	0f7ab21b-1fd0-45e0-9a47-17c4691eb84f	No	YES	C50.9	8500-03-01	C50.9	0	34	2010	NOT HISPANIC OR LATINO	TUMOR FREE	YES	17			Left Upper Inner QuadrantLeft Upper Outer Quadrant	NA	Sentinel lymph node biopsy plus axillary dissection		Simple Mastectomy				Infiltrating Ductal Carcinoma		Post (prior bilateral ovariectomy OR >12 mo since LMP with no prior hysterectomy)	Negative	NO			2+		Negative	Tumor resection		Negative
TCGA-E2-A15T		Breast	NA	No	FEMALE	NA	-24054	NA	NA	1563	WHITE	E2	A15T	e68ebfd4-3688-4caa-9e38-7764f9258c30	No	YES	C50.9	8500-03-01	C50.9	0	65	2010	NOT HISPANIC OR LATINO	TUMOR FREE	YES	2	Allred score 5+3 = 8	Allred score 2+3 = 5	Left Upper Outer Quadrant	1.3	Sentinel node biopsy alone		Simple Mastectomy				Infiltrating Ductal Carcinoma		Post (prior bilateral ovariectomy OR >12 mo since LMP with no prior hysterectomy)	Positive	NO			2+		Negative	Tumor resection		Negative
TCGA-E2-A1AZ		Breast	NA	No	FEMALE	NA	-23230	NA	NA	2329	WHITE	E2	A1AZ	89128dba-403f-4a96-bb3b-23ed0d5e2147	No	YES	C50.9	8500-03-01	C50.9	0	63	2004	HISPANIC OR LATINO	TUMOR FREE	YES	3			Left Upper Inner Quadrant	0.42	Sentinel node biopsy alone		Lumpectomy				Infiltrating Ductal Carcinoma		Post (prior bilateral ovariectomy OR >12 mo since LMP with no prior hysterectomy)	Negative	NO	3 Point Scale				Negative	Tumor resection		Negative
TCGA-E2-A1B0		Breast	NA	No	FEMALE	NA	-18346	NA	NA	1631	WHITE	E2	A1B0	996bd3f0-d767-4eff-9c82-99fcb5a3006a	No	YES	C50.9	8500-03-01	C50.9	0	50	2007	NOT HISPANIC OR LATINO	TUMOR FREE	YES	28	Allred score 0+0 = 0	Allred score 0+0 = 0	Left Upper Outer Quadrant	NA	Sentinel lymph node biopsy plus axillary dissection		Modified Radical Mastectomy				Infiltrating Ductal Carcinoma		Post (prior bilateral ovariectomy OR >12 mo since LMP with no prior hysterectomy)	Negative	NO			3+		Negative	Tumor resection
TCGA-E2-A1B1		Breast	NA	No	FEMALE	NA	-16603	NA	NA	2653	WHITE	E2	A1B1	8a0ef221-8070-43fc-9d98-def90abe4871	No	YES	C50.9	8500-03-01	C50.9	0	45	2007	NOT HISPANIC OR LATINO	TUMOR FREE	YES	6	Allred score 3+2 = 5	Allred score 2+2 = 4	Left Upper Outer Quadrant	15.12	Sentinel node biopsy alone		Lumpectomy				Infiltrating Ductal Carcinoma		Post (prior bilateral ovariectomy OR >12 mo since LMP with no prior hysterectomy)	Positive	NO			2+		Negative	Tumor resection		Positive
TCGA-E2-A1B4		Breast	NA	No	FEMALE	NA	-27241	NA	NA	#NAME?	WHITE	E2	A1B4	dbb2da92-99dd-400c-bc05-e87d7273656c	No	YES	C50.9	8500-03-01	C50.9	0	74	2008	NOT HISPANIC OR LATINO	TUMOR FREE	YES	4	Allred score 5+3 = 8	Allred score 5+3 = 8	Left Upper Inner Quadrant	NA	Sentinel node biopsy alone		Lumpectomy				Infiltrating Ductal Carcinoma		Post (prior bilateral ovariectomy OR >12 mo since LMP with no prior hysterectomy)	Positive	NO			1+		Negative	Tumor resection
TCGA-E2-A1B5		Breast	NA	No	FEMALE	NA	-17039	NA	NA	984	WHITE	E2	A1B5	7241b3d4-31ee-4fd2-a4a5-35a9d5f37d6a	No	YES	C50.9	8520-03-01	C50.9	0	46	2008	NOT HISPANIC OR LATINO	TUMOR FREE	YES	5	Allred score 5+3 = 8	Allred score 2+3 = 5	Left	NA	Sentinel node biopsy alone		Lumpectomy				Infiltrating Lobular Carcinoma		Pre (<6 months since LMP AND no prior bilateral ovariectomy AND not on estrogen replacement)	Positive	NO					Negative	Tumor resection
TCGA-E2-A1B6		Breast	NA	No	FEMALE	NA	-16370	NA	NA	867	WHITE	E2	A1B6	e0b1bcd2-1139-44b9-98b3-67bcf92bcc39	No	YES	C50.9	8500-03-01	C50.9	0	44	2008	NOT HISPANIC OR LATINO	TUMOR FREE	YES	5	Allred score 0+0 = 0	Allred score 0+0 = 0	Left	1.03	Sentinel node biopsy alone		Simple Mastectomy				Infiltrating Ductal Carcinoma		Pre (<6 months since LMP AND no prior bilateral ovariectomy AND not on estrogen replacement)	Negative	NO			2+		Negative	Tumor resection		Negative
TCGA-E2-A1BC		Breast	NA	Yes	FEMALE	NA	-23168	NA	NA	501		E2	A1BC	d8492ebd-3d94-4a4b-8de7-386526691cc2	No	YES	C50.9	8524-03-01	C50.9	0	63	2010		TUMOR FREE	YES	4			Right	NA	Sentinel node biopsy alone		Simple Mastectomy				Infiltrating Ductal Carcinoma		Post (prior bilateral ovariectomy OR >12 mo since LMP with no prior hysterectomy)	Positive	NO	3 Point Scale				Positive	Tumor resection
TCGA-E2-A1BC		Breast	NA	Yes	FEMALE	NA	-23168	NA	NA	501		E2	A1BC	d8492ebd-3d94-4a4b-8de7-386526691cc2	No	YES	C50.9	8524-03-01	C50.9	0	63	2010		TUMOR FREE	YES	4			Right	NA	Sentinel node biopsy alone		Simple Mastectomy				Infiltrating Ductal Carcinoma		Post (prior bilateral ovariectomy OR >12 mo since LMP with no prior hysterectomy)	Positive	NO	3 Point Scale				Positive	Tumor resection
TCGA-E2-A1BD		Breast	NA	No	FEMALE	NA	-19627	NA	NA	1133	WHITE	E2	A1BD	0e1d0d46-7a7b-4538-95dd-b9fc20a15aec	No	YES	C50.9	8500-03-01	C50.9	0	53	2010	NOT HISPANIC OR LATINO	TUMOR FREE	YES	1	Allred score 5+3 = 8	Allred score 5+3 = 8	Right Upper Outer Quadrant	1	Sentinel node biopsy alone		Lumpectomy				Infiltrating Ductal Carcinoma		Post (prior bilateral ovariectomy OR >12 mo since LMP with no prior hysterectomy)	Positive	NO			2+		Negative	Tumor resection		Negative
TCGA-E2-A1IE		Breast	NA	No	FEMALE	NA	-22510	NA	NA	2362	WHITE	E2	A1IE	2d0d7ff4-7866-4ae1-9cf1-a3c7f4cbe48d	No	YES	C50.9	8500-03-01	C50.9	0	61	2008	NOT HISPANIC OR LATINO	TUMOR FREE	YES	3	allred score 5 + 3 = 8	allred score 3 + 3 = 6	Right	1.05	Sentinel node biopsy alone		Lumpectomy				Infiltrating Ductal Carcinoma		Post (prior bilateral ovariectomy OR >12 mo since LMP with no prior hysterectomy)	Positive	NO			2+		Negative	Tumor resection		Negative
TCGA-E2-A1IF		Breast	NA	No	FEMALE	NA	-27341	NA	NA	1138	WHITE	E2	A1IF	718db047-9f32-48c4-98c9-515218441bca	No	YES	C50.9	8500-03-01	C50.9	0	74	2008	NOT HISPANIC OR LATINO	TUMOR FREE	YES	4	allred score 5+3=8	allred score 4+2=6	Left Upper Outer Quadrant	NA	Sentinel node biopsy alone		Lumpectomy				Infiltrating Ductal Carcinoma		Post (prior bilateral ovariectomy OR >12 mo since LMP with no prior hysterectomy)	Positive	NO			1+		Negative	Tumor resection
TCGA-E2-A1IG		Breast	NA	No	FEMALE	NA	-16757	NA	NA	2140	WHITE	E2	A1IG	bc0bc70f-c6cf-4dbc-9dc3-8b7bc5f381a4	No	YES	C50.9	8500-03-01	C50.9	0	45	2009	NOT HISPANIC OR LATINO	TUMOR FREE	YES	3			Right Upper Inner Quadrant	NA	Sentinel node biopsy alone		Simple Mastectomy				Infiltrating Ductal Carcinoma		Pre (<6 months since LMP AND no prior bilateral ovariectomy AND not on estrogen replacement)	Positive	NO	3 Point Scale				Negative	Tumor resection
TCGA-E2-A1IH		Breast	NA	No	FEMALE	NA	-29444	NA	NA	1026	WHITE	E2	A1IH	ec0155ab-1b14-498d-8fa9-9f63e3ccb990	No	YES	C50.9	8520-03-01	C50.9	0	80	2008	NOT HISPANIC OR LATINO	TUMOR FREE	YES	2	allred score 5+3=8	allred score 5+3+8	Right Upper Inner Quadrant	NA	Sentinel node biopsy alone		Lumpectomy				Infiltrating Lobular Carcinoma		Post (prior bilateral ovariectomy OR >12 mo since LMP with no prior hysterectomy)	Positive	NO			2+		Negative	Tumor resection
TCGA-E2-A1II		Breast	NA	No	FEMALE	NA	-18788	NA	NA	1025	WHITE	E2	A1II	0fe1419e-a005-407c-8ae7-15c4c1579539	No	YES	C50.9	8500-03-01	C50.9	0	51	2008	NOT HISPANIC OR LATINO	TUMOR FREE	YES	5	allred score 0 + 0 = 0	allred score 2+2 = 4	Left	NA	Sentinel node biopsy alone		Lumpectomy				Infiltrating Ductal Carcinoma		Post (prior bilateral ovariectomy OR >12 mo since LMP with no prior hysterectomy)	Positive	NO			1+		Negative	Tumor resection
TCGA-E2-A1IJ		Breast	NA	No	FEMALE	NA	-20956	NA	NA	865	WHITE	E2	A1IJ	b09643c2-ded5-4346-b3c5-90a48f88a02e	No	YES	C50.9	8520-03-01	C50.9	0	57	2009	NOT HISPANIC OR LATINO	TUMOR FREE	YES	3			Right Upper Outer Quadrant	1.2	Sentinel node biopsy alone		Lumpectomy				Infiltrating Lobular Carcinoma		Post (prior bilateral ovariectomy OR >12 mo since LMP with no prior hysterectomy)	Positive	NO	3 Point Scale		2+		Negative	Tumor resection		Negative
TCGA-E2-A1IK		Breast	NA	No	FEMALE	NA	-26052	NA	NA	1800	WHITE	E2	A1IK	becedbfd-b2aa-4dde-b7f4-29e6f59ec32c	No	YES	C50.9	8500-03-01	C50.9	0	71	2009	NOT HISPANIC OR LATINO	TUMOR FREE	YES	6			Left	NA	Sentinel node biopsy alone		Lumpectomy				Infiltrating Ductal Carcinoma		Post (prior bilateral ovariectomy OR >12 mo since LMP with no prior hysterectomy)	Positive	NO					Negative	Tumor resection
[truncated: 255 more rows]
[truncated: 64 more columns]

## Sheet: Sheet2
Supplementary Table S3. 654ferroptosis-related genes found in FerrDb V2 database
[truncated: 565 more rows]
